# Supplementary material for: RNA-binding protein Mub1 and the nuclear RNA exosome act to fine-tune environmental stress response
Source: Life Sci Alliance. 2021 Nov 30;5(2):e202101111. doi: 10.26508/lsa.202101111 (PMC8645331; doi:10.26508/lsa.202101111)
Supplement: Supplementary file 2 [file LSA-2021-01111_TableS2.xlsx]

## Sheet: Description
Supplementary Tables
	Table S2 : List of proteins with > 2-fold changes (up/down) in enrichment in the mutant poly(A)+ RNA interactomes relative to the WT

## Sheet: Table 2
	UP-proteins more than 2 fold							Down proteins more than 2 fold
	mtl1-1 interactome		rrp6D interactome		dis3-54 interactome			mtl1-1 interactome		rrp6D interactome		dis3-54 interactome
	pombase_ID	gene_name	pombase_ID	gene_name	pombase_ID	gene_name		pombase_ID	gene_name	pombase_ID	gene_name	pombase_ID	gene_name
	SPBC29A10.02	spo5	SPAC343.07	mug28	SPBC1734.01c	esf1		SPAC17A2.02c		SPBC1289.01c	chr4	SPAC16C9.06c	upf1
	SPCC1223.02	nmt1	SPBC26H8.01	thi2	SPBC26H8.01	thi2		SPAC1B2.03c	elo2	SPCC191.07	cyc1	SPAPJ696.02	lsb4
	SPAC1610.03c	crp79	SPAC4G9.08c	rpc2	SPBC26H8.10	dis3		SPCC736.13		SPAC1F3.01	rrp6	SPBC1773.09c	mug184
	SPAC343.07	mug28	SPBC4F6.06	kin1	SPAC30D11.03	ddx27		SPCP1E11.05c	are2	SPBC776.01	rpl29	SPAC11D3.01c
	SPBC428.07	meu6	SPBC29A10.02	spo5	SPCC1840.11	csl4		SPAC11D3.01c		SPBC30D10.18c	rpl102	SPBC29A3.12	rps902
	SPAC29A4.04c	cbf5	SPAC1610.03c	crp79	SPBC839.06	cta3		SPCC1840.02c	bgs4	SPBC776.14	plh1	SPBC32H8.05
	SPAC17A5.13	fol2	SPAC2F3.17c	lsm6	SPBC32C12.02	ste11		SPBP19A11.01	gcv3	SPAC31G5.18c	sde2	SPBC1711.04	mtd1
	SPAC1782.10c	nhp2	SPCC1223.02	nmt1	SPAC16E8.16	sua7		SPBC2G5.06c	hmt2	SPAPB1E7.12	rps602	SPBC31F10.11c	cwf4
	SPCC613.06	rpl902	SPAP27G11.13c	nop10	SPAC8E11.10			SPBC16E9.16c	lsd90	SPBC29A3.07c	sap14	SPBC1778.01c	zuo1
	SPBC26H8.01	thi2	SPCC622.09	htb1	SPAC2F7.14c	rrp4		SPBC26H8.03	cho2	SPAC23A1.11	rpl1602	SPBC29A3.07c	sap14
	SPBC30D10.15	naf1(predicted)	SPCC74.09	mug24	SPAC26A3.12c	dhp1		SPAC17H9.02	mtl1	SPCPJ732.01	vps5	SPCC737.07c
	SPAC7D4.14c	iss10	SPAC22F8.06	pam1	SPBC530.08			SPAC683.02c		SPCC162.08c	nup211	SPAC19G12.09
	SPBC27B12.12c	mg2+ transporter	SPAC7D4.14c	iss10	SPCC18B5.01c	bfr1		SPBC713.04c	pwp2	SPACUNK4.11c	mpp6	SPBC32F12.03c	gpx1
	SPBC1861.04c	prp24	SPBC30D10.15		SPAC4G9.08c	rpc2		SPBC646.07c	tsc13	SPBC1289.17	Tf2-11	SPAC222.17
	SPAC6G10.12c	ace2	SPCC1620.01c	lsm2	SPAC17A5.02c	dbr1		SPBC800.04c	rpl4301	SPAC57A7.06	utp14	SPBC365.12c	ish1
	SPAC22G7.10	iss1	SPAC2E1P3.04	cao1	SPBC1105.01			SPCC663.08c		SPCC330.14c	rpl2402	SPAPB1A10.09	ase1
	SPAC16E8.10c	rsm7	SPAC5H10.01	dgc1	SPBC30D10.15			SPAC4F8.10c	stg1	SPAC1B2.03c	elo2	SPBC20F10.09	lsm5
	SPAC4F8.02c	mrpl40	SPBC428.07	meu6	SPAC2E1P5.05	rrp9		SPAC30.04c	abc4	SPBC3E7.15c	lac1	SPBC685.07c	rpl2701
	SPBP8B7.15c	mpe1	SPBC119.11c	pac1	SPCC1223.02	nmt1		SPAC1639.01c	elo1	SPAC1687.06c	rpl44	SPCC1322.11	rpl2302
	SPAC56F8.16	esc1	SPBC651.08c	rpc1	SPBC11G11.06c	sme1		SPCC895.09c	ucp12	SPBC2G5.06c	hmt2	SPCC191.07	cyc1
	SPBC839.10	usp107	SPAC926.08c	rpf2	SPAC17H9.02	mtl1		SPAC22E12.05c	rer1	SPAC11D3.01c		SPBC13E7.02	cwf24
	SPCC1322.04	fyu1	SPBC12D12.04c	pck2	SPCC970.09	sec8		SPBC27.08c	sua1	SPBC18E5.07	aim21	SPBC3D6.15	rps2501
	SPBC4C3.05c	nuc1	SPBC4C3.05c	nuc1	SPAC18B11.06	lcp5		SPAC3H1.09c	avt3	SPBC800.04c	rpl4301	SPCC576.01c	xan1
	SPBC16C6.05	tma22	SPAC8E11.10		SPBC4B4.08	ght2		SPAC17G6.11c		SPAC1B3.02c		SPAC30D11.13	hus5
	SPCC11E10.04	ppr6	SPBP8B7.25	cyp4	SPAC31G5.10	eta2		SPAC23C4.08	rho3	SPCC18.05c	rsa4	SPAC4G9.03	adk1
	SPAC1F3.09	mug161	SPBC1709.15c	cft2	SPAC823.04	rrp36		SPAC24H6.07	rps901	SPAC8C9.04		SPBC428.11	met17
	SPAC222.09	seb1	SPAC1782.10c	nhp2	SPAC16E8.10c	rsm7		SPCC306.03c	cnd2	SPAC29A4.09		SPBC25H2.02	trs1
	SPBC800.08	gcd10	SPCC1235.05c	fft2	SPBP22H7.02c	mrd1		SPAC1486.10	thi1	SPBPJ4664.04	cop1	SPBC19C7.06	prs1
	SPBC119.02	ubc4	SPAC17A5.02c	dbr1	SPAC1783.05	hrp1		SPBC3H7.05c		SPCC1223.05c	rpl3702	SPCC1682.14	rpl1902
	SPAC1B9.02c	sck1	SPBC18E5.06	rps21	SPBC119.11c	pac1		SPBC354.07c		SPAC1F3.06c	spo15	SPAP8A3.04c	hsp9
	SPAC644.16	rna15	SPAC29A4.04c	cbf5	SPAC688.13	scn3		SPAC19G12.09		SPBC8D2.18c		SPAC1687.06c	rpl44
	SPAC24H6.04	hxk1	SPBC25B2.05	mis3	SPBC4F6.06	kin1		SPAC3H1.11	hsr1	SPBC4F6.13c	erb1	SPBC725.09c	hob3
	SPBC3B9.02c	cwf28	SPAC23C11.05	ipp1	SPAC23C11.03	mpp10		SPBC336.10c	tif512	SPBC32F12.05c	cwf12	SPBC83.14c	rfc5
	SPBC21D10.11c	nfs1	SPBC4B4.07c	usp102	SPAC22A12.12c	rrp40		SPAC1F3.01	rrp6	SPCC1682.14	rpl1902	SPBC1685.09	rps29
	SPBC31F10.10c		SPAC2F3.03c	rpa49	SPAC1B3.16c	vht1		SPAC17C9.07	alg8	SPBC16E9.12c	pab2	SPAC3C7.05c	mug191
	SPBC3B8.03	lys9	SPBC1711.05	srp40	SPAC22G7.10	iss1		SPAC27F1.07	ost1	SPBC646.07c	tsc13	SPAC1687.22c	puf3
	SPAC1F12.10c		SPCC736.12c	mmi1	SPAC1006.03c	red1		SPCC18B5.01c	bfr1	SPBC11G11.05	rpa34	SPBP8B7.21	ubp3
	SPAC2E1P5.05	rrp9	SPAC2C4.11c	pno1	SPCC1840.10	lsm8		SPBC1711.17	prp16	SPAC16C9.03	nmd3	SPAC4D7.05	sum1
	SPAC3F10.15c	spo12	SPBC13A2.03		SPBC1861.04c	prp24		SPAC19A8.12	dcp2	SPBC83.17	mbf1	SPBC18E5.07	aim21
	SPBC660.15	msi2	SPAC6G10.04c	pre5	SPBC4B4.05	smg1		SPBC428.11	met17	SPAC26H5.12	rpo41	SPAC18G6.14c	rps7
	SPAC4G9.11c	cmb1	SPBP16F5.07	apm1	SPAC1093.05			SPAC343.05	vma1	SPAC1A6.02	wdr55	SPCC364.07	ser3
	SPCC14G10.04	(spe pombe prot	SPAC2F7.05c	tif5	SPBC4F6.07c	mak5		SPBC15D4.10c	amo1	SPAC19A8.07c	imp4	SPAC1639.01c	elo1
	SPCC1682.14	rpl1902	SPCC1840.10	lsm8	SPAC2F3.17c	lsm6		SPBC365.03c	rpl2101	SPAC959.08	rpl2102	SPAC22A12.11	dak1
	SPBC25D12.04	suc22	SPAC29B12.08	clr5	SPBC776.08c	utp22		SPBC28F2.05c		SPBC17G9.05	rct1	SPBC1685.10	rps27
	SPAC18G6.05c	gcn1	SPAC2E1P5.05	rrp9	SPAC1565.05	utp8		SPAC30D11.03	ddx27	SPAC17A2.02c		SPBC713.02c	ubp15
	SPBC36.09	sap61	SPBC2D10.11c	nap2	SPAC6G9.02c	nop9		SPBC365.15	alp4	SPBC13E7.02	cwf24	SPAC4F8.03	sdo1
	SPAC222.06	mak16	SPAC18G6.05c	gcn1	SPAC2F3.03c	rpa49		SPBC1289.07c	rpc40	SPBC713.11c	pmp3	SPCC63.14	eis1
	SPAC6G10.04c	pre5	SPBC8E4.01c	pho84	SPAC2E1P3.04	cao1		SPAC1002.09c	dld1	SPBC839.10	usp107	SPBPJ4664.04	cop1
	SPAP27G11.13c	nop10	SPAC16E8.16	sua7	SPBC18E5.06	rps21		SPCC830.08c	yop1	SPBC31A8.01c	rtn1	SPBC13G1.09	enp1
	SPBC26H8.08c	grn1	SPAC3G6.04	rnp24	SPBC4C3.05c	nuc1		SPCC188.02	par1	SPBC18H10.11c	ppr2	SPCC663.04	rpl39
	SPAC30D11.09	cwf19	SPBC3B8.09	utp3	SPAC19D5.06c	din1		SPBC428.19c	utp15	SPBC83.14c	rfc5	SPCC970.05	rpl3601
	SPCC1393.03	rps1501	SPAC1071.07c	rps1502	SPCC330.10	pcm1		SPCC162.07	ent1	SPAC19G12.09		SPAC4F10.03c	trm7
	SPBC23E6.01c	cxr1	SPBC1861.04c	prp24	SPAC2F3.04c	rim1		SPBC354.12	gpd3	SPBC32H8.05		SPCC24B10.18
	SPBC725.08	pir2	SPBC27B12.12c		SPBC1709.15c	cft2		SPAC1B3.16c	vht1	SPAC589.10c	ubi5	SPAC4F8.04
	SPAC4G9.17c	mrp5	SPAC13G6.14	aps1	SPAC20G8.09c	nat10		SPAC4A8.11c	fas2	SPAC2F3.04c	rim1	SPBC16G5.11c	bag101
	SPAC4G9.08c	rpc2	SPAC2C4.08		SPCC663.08c			SPAC1565.05	utp8	SPAC31G5.21		SPBC11G11.05	rpa34
	SPAC22E12.02		SPAC11D3.14c		SPAC664.06	rlp7		SPAC17G6.10	ssr1	SPCC306.03c	cnd2	SPBC25B2.09c	mrs1
	SPAC18B11.06	lcp5	SPBC11G11.06c	sme1	SPAP27G11.13c	nop10		SPCPB16A4.03c	ade10	SPCC777.13	vps35	SPAC2F3.09	hem1
	SPAC16E8.06c	nop12	SPAC1687.19c	qtr1	SPAC4G8.07c	trm2		SPAC3F10.11c	abc2	SPCC550.15c	rei1	SPAC16C9.03	nmd3
	SPAC17G6.17	pof8	SPAC17G6.17	pof8	SPBC713.04c	pwp2		SPBC365.12c	ish1	SPAC664.05	rpl13	SPAC4F8.10c	stg1
	SPCPB16A4.05c	ure7	SPBC146.03c	cut3	SPBC14C8.14c	pol5		SPAC26H5.07c		SPBC16E9.13	ksp1	SPCC1906.02c	cue3
	SPBC1709.18	tif452	SPCC126.11c		SPAC1F7.01c	spt6		SPCC188.11	prp45	SPAPJ696.02	lsb4	SPAC3A12.18	zwf1
	SPBP8B7.25	cyp4	SPAC11D3.15		SPBC211.08c	mtr3		SPBC36.03c	mfs3	SPAC31G5.01	sap49	SPCC777.13	vps35
	SPAC227.07c	pab1	SPAC4G9.04c	pcf11	SPAC20H4.01	utp5		SPBC19G7.05c	bgs1	SPBC19C2.01	cdc28	SPAC1783.07c	pap1
	SPAC3H5.10	rpl3202	SPBC19G7.16	iws1	SPAC4C5.02c	ryh1		SPBC16D10.08c	hsp104	SPBC409.15	tsr2	SPBC1709.18	tif452
	SPBC20F10.01	gar1	SPAC1805.12c	uep1	SPAC17H9.05	ebp2		SPAC23H3.15c	ddr48	SPAC1071.10c	pma1	SPAC328.05	hrb1
	SPCC24B10.15	swt1	SPBC1709.18	tif452	SPBP4H10.15	aco2		SPAC19B12.03	bgs3	SPBC887.03c	noc3	SPBC776.13	cnd1
	SPBC2A9.10	bin3 7SK RNA methyltransferase	SPCC320.10	srp72	SPAC57A10.10c	sla1		SPBC31E1.06	bms1	SPBC1685.09	rps29	SPAC4F8.07c	hxk2
	SPBC18H10.11c	ppr2	SPBC17D1.06	dbp3	SPBP16F5.08c	fmo1		SPBC23E6.04c	utp10	SPAC19D5.05c	imp3	SPBC29A3.09c	gcn20
	SPAC29A4.03c	mrps9	SPAC2C4.15c	ubx2	SPBC23E6.04c	utp10		SPAC23G3.08c	ubp7	SPAC3G9.15c	fcf2	SPBC17G9.09	tif213
	SPCC737.08	mdn1	SPBP22H7.02c	mrd1	SPBC2G5.01			SPBP22H7.07	prp5	SPAC19B12.11c	bud20	SPAC15E1.08	naa10
	SPBC17D1.06	dbp3	SPBP8B7.15c	mpe1	SPBC651.08c	rpc1		SPAC13A11.02c	erg11	SPBC1773.09c	mug184	SPBC3B9.14c	mrpl3
	SPAC6F12.17	rna14	SPBC17D1.03c	rrp43	SPAC23D3.12			SPCPB1C11.03		SPBC13G1.09	enp1	SPAC1556.02c	sdh1
	SPAC222.18		SPAC1687.15	gsk3	SPAC959.03c	utp7		SPCC1620.14c	snf22	SPBC839.13c	rpl1601	SPBC725.02	mpr1
	SPAC26A3.12c	dhp1	SPBC21D10.12	hob1	SPBC725.08	pir2		SPBC83.02c	rpl4302	SPBC2G5.05		SPAC8C9.07	fyv7
	SPAC11D3.14c		SPAC19D5.06c	din1	SPAC19G12.07c	rsd1		SPBC13G1.09	enp1	SPBC337.12	red5	SPBP8B7.07c	set6
	SPBC3E7.14	smf1	SPCC1682.08c	mpf2	SPBC3B9.02c	cwf28		SPCC1450.04	tef5	SPBC29B5.03c	rpl26	SPAC17G6.06	rps2401
	SPBC3H7.11	trm141	SPAC23G3.08c	ubp7	SPBC19C2.13c	ctu2		SPBC19C2.01	cdc28	SPBC211.02c	cwf3	SPAC23C11.11	cka1
	SPCC1620.01c	lsm2	SPAC3F10.17	ltv1	SPAC17H9.13c	pro2		SPCC1840.11	csl4	SPCC1322.15	rpl3402	SPBC14F5.05c	sam1
	SPBP35G2.09	usp103	SPBC18E5.11c	edc3	SPBP8B7.23	rnf10		SPBC13E7.02	cwf24	SPAC328.05	hrb1	SPBC14C8.06	arc1
	SPAC8F11.04	U3 sno protein	SPBP4H10.15	aco2	SPBP8B7.15c	mpe1		SPCC1322.14c	vtc4	SPAC4G9.17c	mrp5	SPCPJ732.01	vps5
	SPAC22G7.04	pan2	SPBC16G5.16		SPBC1685.13	fhn1		SPCC1827.03c		SPBC20F10.09	lsm5	SPCC330.14c	rpl2402
	SPBC119.11c	pac1	SPBC1703.07	acl1	SPCC757.08	rrp45		SPBC31A8.01c	rtn1	SPCC297.06c		SPCC24B10.09	rps1702
	SPAC2C4.11c	pno1	SPBC3B9.11c	ctf1	SPBC83.15	wdr74		SPAC11E3.13c	gas5	SPAC10F6.06	vip1	SPAC1A6.02	wdr55
	SPBC19C2.14	smd3	SPBP16F5.08c	fmo1	SPAC1142.04	noc201		SPAC29E6.06c		SPCC794.12c	mae2	SPAC4F8.02c	mrpl40
	SPBC649.05	cut12	SPCC1919.03c	amk2	SPAC29B12.08	clr5		SPAC1142.01	rqc1	SPBC16H5.10c	prp43	SPBC685.06	rps001
	SPBC1709.08	cft1	SPAC18B11.06	lcp5	SPBC6B1.07	prp1		SPAC23D3.12		SPAC4F8.04		SPAC23C11.16	plo1
	SPBC29A3.06	utp18	SPCC24B10.15	swt1	SPAC19D5.05c	imp3		SPAC13G7.13c	msa1	SPAC1B9.03c		SPCC962.04	rps1201
	SPBC13A2.01c	cbc2	SPBC21C3.07c	trm140	SPAC23A1.17	bbc1		SPAC6C3.05	meu43	SPBC32F12.03c	gpx1	SPACUNK4.16c	tps3
	SPAC140.02	gar2	SPAC13G6.06c	gcv2	SPAC6F12.02	rst2		SPAC1527.03	lar1	SPAC2F3.09	hem1	SPCC594.01
	SPBC18H10.09		SPAC25B8.15c	tyw3	SPBC12D12.04c	pck2		SPAC1486.08	cox16	SPAC19A8.15	trp2	SPAC630.03	arp3
	SPCC70.05c	nnk1	SPBC1604.12		SPBC17D1.03c	rrp43		SPCC330.03c		SPAC1639.01c	elo1	SPAC4G9.16c	rpl901
	SPAC27D7.02c	grp1	SPAPB24D3.04c	mag1	SPCC736.11	ago1		SPAC6F12.06	rdi1	SPCC417.11c		SPAC19A8.05c	sst4
	SPAC24C9.06c	aco1	SPAC23G3.06	nop58	SPAC30.03c	tsn1		SPAC23C11.05	ipp1	SPAC13G6.02c	rps101	SPBC409.15	tsr2
	SPBC1289.11	spf38	SPAC18G6.15	mal3	SPAC1F3.01	rrp6		SPAC26H5.10c	tif51	SPAPB1A10.09	ase1	SPCC1223.08c	dfr1
	SPBP22H7.02c	mrd1	SPAC1B3.16c	vht1	SPAC1B2.03c	elo2		SPAC4F8.12c	spp42	SPBC1711.04	mtd1	SPAC30.04c	abc4
	SPCC622.09	htb1	SPBC1306.02	rtt10	SPBP16F5.07	apm1		SPCC24B10.04		SPAC24H6.07	rps901	SPAC1B1.02c
	SPAC23G3.02c	sib1	SPBC13G1.10c	slh1	SPAC30D11.09	cwf19		SPAC3F10.16c		SPBC3E7.13c	syf2	SPAC29A4.09
	SPAC26A3.08	smb1	SPAC644.17c	mrpl9	SPBC651.09c	prf1		SPAC1F7.02c	has1	SPAC343.02	img1	SPBC16D10.08c	hsp104
	SPCC16C4.07	scw1	SPBC646.10c	nop56	SPAC23H3.15c	ddr48		SPAC19A8.05c	sst4	SPAC30.04c	abc4	SPAC2C4.15c	ubx2
	SPCC330.09	enp2	SPBC29B5.01	atf1	SPCC285.12	lsm7		SPAPB8E5.07c	rrp12	SPBC106.18	rpl2501	SPBC1711.06	rpl401
	SPBP4H10.06c	cut14	SPAC110.04c	pss1	SPAC6B12.09	trm10		SPAC20G4.07c	erg4	SPCC1840.02c	bgs4	SPAC959.08	rpl2102
	SPAC19G12.06c	hta2	SPCP1E11.06	apl4	SPAC29B12.02c	set2		SPAC2F7.14c	rrp4	SPBC29A3.12	rps902	SPAC25B8.03	psd2
	SPAC2C4.06c	rcm1	SPAC30.03c	tsn1	SPAC57A7.06	utp14		SPAC31A2.03	mrp11	SPBC119.08	pmk1	SPBC24C6.11	cwf14
	SPBC30D10.07c	bpl1	SPAC10F6.10	rio1	SPBC646.10c	nop56		SPAC4F10.20	grx1	SPBC776.08c	utp22	SPBC776.15c	kgd2
	SPAC6B12.07c		SPCC737.07c		SPBP22H7.07	prp5		SPAC1F5.03c		SPAC57A10.09c	nhp6	SPAC6F6.07c	rps13
	SPBC1711.05	srp40	SPBC28E12.04		SPBC17A3.07	pgr1		SPAC2F3.04c	rim1	SPAC29B12.02c	set2	SPBC119.02	ubc4
	SPAC6G10.09	gls1	SPBC29A3.09c	gcn20	SPCC4B3.03c	mam301		SPAPJ696.02	lsb4	SPBC83.02c	rpl4302	SPAC10F6.01c	sir1
	SPAC17A5.02c	dbr1	SPAC23C11.11	cka1	SPBC1703.06	pof10		SPBC24C6.04	put2	SPCC1739.03	hrr1	SPBC839.10	usp107
	SPBC691.04	mss116	SPBC776.02c	dis2	SPAC23C4.17	trm402		SPAC1B3.13	nan1	SPAP8A3.04c	hsp9	SPAC1F3.06c	spo15
	SPBC3D6.15	rps2501	SPCC794.11c	ent3	SPAC6F12.16c	mtr4		SPAC18G6.09c	edc1	SPCC24B10.18		SPAC688.11	end4
	SPAC22F8.10c	sap145	SPAC1565.08	cdc48	SPBC530.05	prt1		SPBC19F5.02c	utp4	SPAC1B3.09c	noc202	SPBC23G7.07c	cms1
	SPAC13G6.06c	gcv2	SPAC3H5.10	rpl3202	SPBC29A3.06	utp18		SPBC31F10.11c	cwf4	SPAC890.08	rpl31	SPCC132.01c	mtr1
	SPAC926.08c	rpf2	SPAC16E8.10c	rsm7	SPCC306.07c			SPAC19B12.07c		SPCC1672.06c	asp1	SPBC1703.05	rio2
	SPBC3D6.08c	lsm1	SPBC947.02	apl2	SPAC7D4.14c	iss10		SPAC1556.02c	sdh1	SPBC16A3.18	cip1	SPAC11G7.03	idh1
	SPAC2F3.09	hem1	SPCC1682.05c	srp68	SPBC3B8.09	utp3		SPCC16C4.03	pin1	SPCC1020.06c	tal1	SPBC1215.02c	naa25
	SPBC11C11.08	srp1	SPBC1271.12	kes1	SPCC1235.05c	fft2		SPAC2E1P3.04	cao1	SPAC13G7.01c	erg7	SPCC24B10.04
	SPBC31F10.12	tma20	SPBC1198.13c	tfg2	SPAC22E12.13c	rlp24		SPAC5H10.03		SPAC25G10.01		SPAPJ698.02c	rps002
	SPAC13C5.01c	pre9	SPAC644.16	rna15	SPBC11G11.03	mrt4		SPAC26A3.16	dsk2	SPAC1783.07c	pap1	SPBP4H10.13	rps2302
	SPCC1739.06c	met1	SPAC26A3.06	bud23	SPBC30B4.02c	sqs1		SPAC1687.15	gsk3	SPBC119.13c	prp31	SPCP31B10.08c	rpl35a
	SPCC18.05c	rsa4	SPAC27D7.03c	mei2	SPCC965.05c	thp1		SPBC83.17	mbf1	SPAC13G7.12c	eki1	SPAC31G5.17c	rps1001
	SPCC576.09	rps20	SPAC23A1.17	bbc1	SPAC22G7.05	kri1		SPAC5D6.13	vps74	SPAC22A12.12c	rrp40	SPAC5D6.01	rps2202
	SPBC776.11	rpl2801	SPAC4F8.02c	mrpl40	SPAC6G10.10c			SPBC56F2.04	utp20	SPAC4F10.13c	mpd2	SPAC13G6.02c	rps101
	SPCC364.03	rpl1702	SPAC22G7.10	iss1	SPAC222.09	seb1		SPCC1620.08	lsc2	SPBC651.11c	apm3	SPBC839.17c	fkh1
	SPCC74.02c	ppn1	SPAC4G8.07c	trm2	SPAC2E1P5.03	erj5		SPBC3F6.03	trr1	SPAC5D6.01	rps2202	SPAC31G5.01	sap49
	SPAC5H10.01	dgc1	SPCC1322.04	fyu1	SPBP35G2.09	usp103		SPCC1682.05c	srp68	SPBP35G2.08c	air1	SPBC106.18	rpl2501
	SPCC23B6.01c		SPBC646.09c	int6	SPCC338.05c	mms2		SPAC4F8.14c	hcs1	SPBC336.10c	tif512	SPCC188.02	par1
	SPAC1805.13	rpl14	SPBC106.06	cct4	SPBC13E7.01	cwf22		SPAC823.08c	rrp3	SPBC32C12.02	ste11	SPBP8B7.03c	rpl402
	SPAC1F3.05	gga21	SPAC1006.03c	red1	SPAC26H5.12	rpo41		SPAC17G8.09	shg1	SPBC800.06	brx1	SPBC119.13c	prp31
	SPAC16C9.03	nmd3	SPAC12G12.10	wdr21	SPBC1A4.07c	sof1		SPAC644.09		SPBC4F6.14	nop4	SPAC222.13c
	SPCC1235.05c	fft2	SPAC688.13	scn3	SPCC622.09	htb1		SPAC17H9.07	srp21	SPBC354.10	def1	SPAC1002.19	urg1
	SPCC576.03c	tpx1	SPAC6F12.17	rna14	SPBC11C11.08	srp1		SPBC8E4.01c	pho84	SPBC6B1.07	prp1	SPBC83.17	mbf1
	SPAC6G10.10c		SPBC11G11.03	mrt4	SPBC3F6.04c	nop14		SPAC30D11.12	rpl3802	SPAC3C7.05c	mug191	SPCC31H12.04c	rpl1202
	SPCC126.11c		SPCC1322.14c	vtc4	SPAC140.02	gar2		SPBC23G7.05	sui1	SPCC663.04	rpl39	SPBC36.09	sap61
	SPAC4F10.13c	mpd2	SPBC13G1.02	mpg2	SPAC1F7.12	yak3		SPAC644.13c		SPBC354.02c	sec61	SPAC24C9.10c	mrp4
	SPBP23A10.07	rpa2	SPAC12B10.03	bun62	SPBC428.07	meu6		SPAC17H9.01	cid16	SPBC839.04	rpl803	SPBC342.02	qrs1
	SPBC365.06	pmt3	SPAC1142.04	noc201	SPBC1703.03c	syo2		SPAC1687.11	spb1	SPAC1F7.01c	spt6	SPBC27B12.12c
	SPAC4G8.07c	trm2	SPBC725.08	pir2	SPBC56F2.12	ilv5		SPBC776.15c	kgd2	SPBC27B12.11c	pho7	SPCC1393.03	rps1501
	SPAC6G10.07	cbc1	SPBC30D10.17c	smi1				SPBC2D10.12	rhp23	SPCC70.05c	nnk1
	SPBC11G11.03	mrt4	SPBC1734.01c	esf1				SPAC23A1.17	bbc1	SPAPB17E12.13	rpl1802
	SPBC8D2.10c	rmt3	SPAC222.09	seb1				SPAC3C7.05c	mug191	SPAC13A11.02c	erg11
	SPAC23G3.06	nop58	SPAC3H8.10	spo20				SPBC16E9.12c	pab2	SPAC22F3.11c	snu23
	SPBC27B12.11c	pho7	SPBC83.15	wdr74				SPAC328.06	ubp2	SPAC1B1.02c
	SPCC736.12c	mmi1	SPAC140.02	gar2				SPBC4B4.08	ght2	SPCC622.18	rpl6
	SPAC9G1.12	cpd1	SPAC27D7.07c	smd1				SPBPJ4664.06	gpt1	SPAC7D4.07c	trx1
	SPBC21C3.05	sap62	SPBC13A2.01c	cbc2				SPAC1486.04c	alm1	SPBC19F5.02c	utp4
	SPCC162.08c	nup211	SPBC649.05	cut12				SPAC15E1.03	rpl42	SPAC13D6.02c	byr3
	SPBC25B2.05	mis3	SPAC19G12.06c	hta2				SPAC26F1.06	gpm1
	SPAC56E4.04c	cut6	SPBC21C3.05	sap62				SPAC328.05	hrb1
	SPAC3A11.02	cps3	SPAC31G5.10	eta2				SPAC25B8.03	psd2
	SPAC4G9.16c	rpl901	SPAC144.09c	sfc2				SPAC31A2.12	rod1
	SPBC1105.01		SPAC17A5.10	hua1				SPAP7G5.02c	gua2
	SPAC4G9.04c	pcf11	SPBC1685.15c	klp6				SPAC1F5.04c	cdc12
	SPBC337.12	red5	SPBC26H8.10	dis3				SPCC330.10	pcm1
	SPAC12G12.14c	pfs2	SPAC9G1.03c	rpl3001				SPAC1B3.03c	wis2
	SPAC57A10.10c	sla1	SPAC4G8.03c	puf5				SPCC757.08	rrp45
	SPAC8E11.02c	rad24	SPBC1604.09c	rex4				SPBC32F12.10
	SPBC21B10.03c	ath1	SPBC1773.03c					SPAC9E9.03	leu2
	SPCC1223.14	aro2	SPCC70.06	sac32				SPAC23C11.03	mpp10
	SPBC83.16c		SPAC30D11.12	rpl3802				SPAC23E2.02	lsd2
	SPCC10H11.01	prp11	SPAC821.05	tif38				SPCC790.02	pep3
	SPCC1442.09	trp3	SPBC543.06c	dbp8				SPAC11E3.05	sea3
	SPBC21B10.10	rps402	SPBC2F12.02c	mrpl7				SPAC1F7.12	yak3
	SPCC584.04	sup35	SPAC23C4.17	trm402				SPBC1778.01c	zuo1
	SPAC1687.06c	rpl44	SPAC4F8.07c	hxk2				SPBC25H2.05	egd2
	SPCC1919.07		SPCC74.05	rpl2702				SPAC3H5.07	rpl702
	SPCC297.05		SPAC222.06	mak16				SPBC365.05c	slu7
	SPAC23H3.02c	ini1	SPAC12G12.06c	rcl1				SPBC18E5.11c	edc3
	SPAC18G6.15	mal3	SPBP8B7.31					SPBC3E7.13c	syf2
	SPCC550.14	vgl1	SPAC24H6.04	hxk1				SPCC18.06c	caf1
	SPBC106.06	cct4	SPBC3B9.08c	mnh1				SPCC16C4.11	pef1
	SPBC17D11.05	tif32	SPCC663.08c					SPAC5H10.06c	adh4
	SPAC3G9.10c	rrp41	SPCC10H11.01	prp11				SPCC126.13c	sap18
	SPAC9E9.14	vps24	SPCC285.12	lsm7				SPBC11C11.07	rpl1801
	SPBC24C6.02	spb4	SPAC17G6.14c	uap56				SPCC1183.09c	pmp31
	SPAC6F6.03c	nog2	SPBC24C6.04	put2				SPBC13A2.03
	SPBC2A9.11c	iss9	SPCC962.06c	bpb1				SPBC3B8.05	dph1
	SPAC23C11.16	plo1	SPCC14G10.04					SPAC22A12.15c	bip1
	SPAC1F8.07c	pdc101	SPBC8D2.06	irs1				SPAC1002.17c	urg2
	SPBC947.02	apl2	SPCC736.15	pil1				SPAC25A8.01c	fft3
	SPAC16E8.16	sua7	SPBC4F6.07c	mak5				SPAC8C9.04
	SPCC285.12	lsm7	SPBC1703.05	rio2				SPAC1F7.04	rho1
	SPAC12G12.07c		SPAC17G6.12	cul1				SPAC1071.12c	stp1
	SPCC1840.10	lsm8	SPAC4G8.13c	prz1				SPBC725.09c	hob3
	SPAC637.03		SPAC23C11.03	mpp10				SPAC16C9.04c	mot2
	SPBC839.02	aly1	SPBC1773.17c	gor2				SPAC10F6.13c	caa1
	SPAC6G9.07c	arc4	SPCC1223.07c	drs1				SPAC22E12.17c	glo3
	SPAC19D5.06c	din1	SPAC664.11	ssc1				SPBC16A3.18	cip1
	SPAC824.04	swd22	SPCC1672.02c	sap1				SPCC550.02c	cwf5
	SPBC354.02c	sec61	SPAC1F3.09	mug161				SPAC13G7.03	upf3
	SPBC36B7.04	dus1	SPAC5H10.03					SPAC13D6.02c	byr3
	SPBC1685.10	rps27	SPAC23C4.12	hhp2				SPBC1703.10	ypt1
	SPBC29B5.01	atf1	SPAC3F10.15c	spo12				SPBC1198.05
	SPAC17C9.03	tif471	SPBC9B6.05c	lsm3				SPAC644.12	cdc5
	SPAC6B12.09	trm10	SPAC56E4.04c	cut6				SPBC21B10.04c	nrf1
	SPBC25B2.09c	mrs1	SPAC6G10.07	cbc1
	SPCC1223.01		SPCC18.14c	rpp0
	SPAC12G12.13c	cid14	SPAC227.08c	yth1
	SPBC18H10.13	rps1402	SPAC31G5.14	gcv1
	SPBC19F5.05c	ppp1	SPBC17G9.08c	cnt5
	SPBC21C3.07c	trm140	SPCC126.03	pus1
	SPBC3H7.15	hhp1	SPCC576.03c	tpx1
	SPBC17G9.10	rpl1102	SPCP31B10.06	tcb2
	SPBC646.16	scl1	SPCC4G3.04c	coq5
	SPBC651.01c	nog1	SPAC1F3.05	gga21
	SPAC22F8.06	pam1	SPAC26H5.09c
			SPBC4C3.07	eif6
			SPAC4A8.15c	cdc3
			SPBC1709.08	cft1
			SPCPB16A4.05c	ure7
			SPCC622.15c
			SPBC1105.01
			SPBC354.01	gtp1
			SPCC330.10	pcm1
			SPBP35G2.09	usp103
			SPAC22E12.13c	rlp24
			SPBC32F12.10
			SPAC4A8.12c	sds22
			SPCC18.06c	caf1
			SPAC1071.09c
			SPAC30D11.09	cwf19
			SPBC3B8.05	dph1
			SPBC11B10.04c	mrps28
			SPBC15D4.10c	amo1
			SPAC1F8.07c	pdc101
			SPAC17A2.05	osm1
			SPCC364.03	rpl1702
			SPAC1486.10	thi1
			SPBC4B4.05	smg1
			SPAC26A3.12c	dhp1
			SPAC6G9.14	puf4
			SPBC530.14c	dsk1
			SPAC664.06	rlp7
			SPCC962.03c	cut15
			SPAC23H3.15c	ddr48
			SPAC1834.02	aro1
			SPAC2E12.02	hsf1
			SPCC16A11.13	luc7
			SPBC16A3.05c	rae1
			SPBC21B10.04c	nrf1
			SPBC2F12.03c	ebs1
			SPAC12G12.14c	pfs2
			SPBC12C2.07c	srm1
			SPAC21E11.03c	pcr1
			SPAC8C9.05	dtd1
			SPAC2F7.14c	rrp4
			SPBC14C8.14c	pol5
