# Supplementary material for: RNA-binding protein Mub1 and the nuclear RNA exosome act to fine-tune environmental stress response
Source: Life Sci Alliance. 2021 Nov 30;5(2):e202101111. doi: 10.26508/lsa.202101111 (PMC8645331; doi:10.26508/lsa.202101111)
Supplement: Supplementary file 3 [file LSA-2021-01111_TableS3.xlsx]

## Sheet: Description
Supplementary Tables
	Table S3 : RNA-sequencing analysis of oligo-dT pull-down (RIC samples)

## Sheet: Table 3
Systematic name	Gene name	mtl1-1 fold change (log 2)	mtl1-1 p-value	rrp6D fold change (log 2)	rrp6D p-value	dis3-54 fold change (log 2)	dis3-54 p-value
Coding RNAs
SPAC1002.01	SPAC1002.01	-0.830024	0.00553867	-1.27137	8.78662e-05	-0.486228	0.0707838
SPAC1002.02	pom34	0.0628761	0.685516	0.0337388	0.853049	0.27505	0.0444157
SPAC1002.03c	gls2	-0.429623	0.00486493	-0.262075	0.116937	-0.261181	0.0723704
SPAC1002.04c	taf11	0.0125955	0.923688	0.27745	0.0858006	0.278474	0.0173227
SPAC1002.05c	jmj2	-0.174351	0.447544	-0.630642	0.0108028	-0.365949	0.0731547
SPAC1002.06c	bqt2	-1.16014	0.00861589	-1.6439	0.000431466	-0.974004	0.0150003
SPAC1002.07c	ats1	1.2292	7.62481e-21	1.42462	9.99466e-22	0.59054	9.55386e-07
SPAC1002.08c	mtf1	-0.13233	0.510228	-0.546308	0.0123974	0.231223	0.20459
SPAC1002.09c	dld1	1.05108	4.82765e-14	0.484243	0.000701328	0.130744	0.329107
SPAC1002.10c	sgt1	-0.478351	0.00614444	-0.699471	0.000302123	-0.108353	0.497303
SPAC1002.11	gaa1	-0.857313	0.000188791	-1.17045	3.46299e-06	-0.299395	0.155701
SPAC1002.12c	SPAC1002.12c	0.0791957	0.476043	-0.354261	0.00332994	-0.111915	0.256118
SPAC1002.13c	psu1	-0.492048	0.000687636	-0.779559	1.40525e-07	-0.242415	0.0892059
SPAC1002.14	itt1	-0.253523	0.0706401	0.422701	0.0142565	0.188914	0.149021
SPAC1002.15c	med6	-0.184836	0.190962	0.363207	0.0299962	0.181362	0.171948
SPAC1002.16c	SPAC1002.16c	-0.596179	0.0225146	0.015225	0.962355	0.674572	0.00756779
SPAC1002.17c	urg2	4.53953	4.22974e-18	2.83298	6.05379e-08	2.84921	4.7526e-08
SPAC1002.18	urg3	3.92956	3.17669e-18	3.0904	8.9575e-12	2.41128	6.78216e-08
SPAC1002.19	urg1	4.52861	1.03251e-18	2.52165	8.49154e-07	2.68959	1.44107e-07
SPAC1002.20	SPAC1002.20	-0.754076	0.0640756	-0.256112	0.578016	0.0528839	0.892133
SPAC1006.01	psp3	-0.871807	2.26751e-06	-1.10388	4.64373e-09	-0.151942	0.404345
SPAC1006.02	asa1	-0.375532	0.0157068	-0.422008	0.0183099	0.146012	0.302807
SPAC1006.03c	red1	-1.20607	3.59875e-34	-1.31162	2.78415e-34	-0.48026	3.83609e-07
SPAC1006.04c	mcp3	-0.7514	5.45836e-05	-1.26962	1.22493e-10	-0.20462	0.239426
SPAC1006.05c	och1	-0.250171	0.199902	-1.25055	2.91059e-10	-0.543493	0.00147482
SPAC1006.06	rgf2	-0.830992	7.67551e-07	-0.873598	1.10722e-06	-0.216683	0.182366
SPAC1006.07	SPAC1006.07	0.33808	0.00680351	0.623232	1.12594e-06	-0.172875	0.161716
SPAC1006.08	etd1	-0.501854	0.000479433	-0.310617	0.0676025	-0.0418453	0.750463
SPAC1006.09	win1	-0.0189747	0.933409	-0.653837	0.00476777	-0.528243	0.0159389
SPAC1039.01	SPAC1039.01	2.68023	2.52454e-09	2.19982	1.32081e-06	0.293327	0.506808
SPAC1039.02	SPAC1039.02	3.39135	3.7533e-11	3.01416	4.33498e-09	3.15489	7.31146e-10
SPAC1039.03	SPAC1039.03	-0.731718	7.67085e-08	-0.457912	0.00550186	0.173047	0.173951
SPAC1039.04	SPAC1039.04	-0.141205	0.43418	0.0783117	0.724078	-0.0636311	0.685599
SPAC1039.05c	klf1	0.554243	0.00656122	0.379406	0.0878468	-0.172338	0.353554
SPAC1039.06	SPAC1039.06	1.12519	2.1539e-12	1.42469	1.90077e-14	0.405763	0.00520829
SPAC1039.07c	SPAC1039.07c	0.58868	0.00453316	0.636098	0.00492585	-0.288606	0.135784
SPAC1039.08	SPAC1039.08	0.921423	1.43595e-06	0.892443	4.95761e-05	-0.0126059	0.939066
SPAC1039.09	isp5	1.84447	4.31849e-07	0.612128	0.0933571	-0.757479	0.0307912
SPAC1039.10	mmf2	2.54337	4.42392e-10	1.1819	0.00364675	-2.1266	6.76172e-08
SPAC1039.11c	gto1	0.869061	1.73975e-05	-0.395875	0.0497045	-1.742	1.74309e-20
SPAC105.01c	kha1	-0.881117	6.0891e-09	-0.780331	1.20571e-05	-0.390648	0.00464855
SPAC105.02c	SPAC105.02c	0.793899	1.14337e-14	0.9364	3.44521e-15	0.526851	1.38445e-08
SPAC105.03c	SPAC105.03c	0.379359	0.0110121	0.716915	0.000105743	0.174564	0.179798
SPAC1071.01c	pta1	0.0782266	0.480783	0.516284	0.000144534	0.0638815	0.523187
SPAC1071.02	mms19	-0.231833	0.0915073	-0.215931	0.168024	-0.148354	0.2348
SPAC1071.03c	sil1	0.0881581	0.498373	0.424235	0.00854558	-0.118571	0.297135
SPAC1071.04c	spc2	0.433138	0.153034	0.703783	0.0535328	-0.0482925	0.852304
SPAC1071.05	hpm1	0.223415	0.16468	0.398977	0.042091	0.0575991	0.676999
SPAC1071.06	arp9	0.713475	1.02741e-09	0.723655	3.28312e-08	0.273016	0.0103902
SPAC1071.07c	rps1502	1.00374	0.00110966	0.658668	0.0326078	0.479828	0.118513
SPAC1071.08	rpp203	0.919565	0.00300347	0.809571	0.00931293	0.268116	0.385409
SPAC1071.09c	SPAC1071.09c	0.784515	0.00550931	0.546362	0.0541818	0.276347	0.326679
SPAC1071.10c	pma1	0.0663614	0.757215	-0.33887	0.115286	-0.525565	0.0141186
SPAC1071.11	SPAC1071.11	0.092465	0.456289	0.474868	0.0015655	0.189312	0.0925443
SPAC1071.12c	stp1	0.183382	0.203808	0.553545	0.00128124	0.269221	0.0412824
SPAC1071.13	SPAC1071.13	-0.48992	0.0111026	-0.684057	0.00157575	-1.2183	3.48033e-13
SPAC1093.01	ppr5	-0.897729	8.29018e-09	-1.20075	9.54064e-14	0.223807	0.144646
SPAC1093.02	pdx3	0.940606	7.30424e-10	1.3267	3.27353e-15	0.466411	0.00134626
SPAC1093.03	fig4	0.229028	0.162587	0.244628	0.183201	0.00728522	0.961293
SPAC1093.04c	cca1	0.412799	0.00373851	0.510054	0.00151163	0.107798	0.408633
SPAC1093.05	SPAC1093.05	-1.04091	6.25724e-21	-0.742174	1.62643e-08	-0.428133	3.41153e-05
SPAC1093.06c	dhc1	-2.67837	4.13531e-65	-2.17108	1.24615e-38	-0.981985	3.96973e-10
SPAC1093.07	SPAC1093.07	-0.763574	6.36392e-05	-1.03073	6.53825e-07	-0.0658915	0.714246
SPAC10F6.01c	sir1	0.486622	0.000248093	0.11936	0.380373	-0.340955	0.00832468
SPAC10F6.02c	prp22	-0.616133	1.60443e-06	-0.767776	6.01009e-08	-0.165151	0.167232
SPAC10F6.03c	cts1	-0.251672	0.173412	0.0422282	0.823646	0.156298	0.393832
SPAC10F6.04	SPAC10F6.04	-0.149455	0.285557	0.0213239	0.888966	0.127629	0.340769
SPAC10F6.05c	ubc6	-0.423227	7.78494e-05	0.0716955	0.564611	-0.0189152	0.851973
SPAC10F6.06	vip1	0.76282	2.63775e-07	1.22991	2.91088e-16	0.40213	0.00637246
SPAC10F6.07c	mug94	-1.79964	1.91703e-11	-2.67602	1.69611e-22	-0.461667	0.0774839
SPAC10F6.08c	nht1	0.809916	5.47801e-08	0.0564724	0.71954	0.461603	0.000233002
SPAC10F6.09c	psm3	-0.222439	0.0769383	-0.503548	0.000257436	-0.119101	0.298433
SPAC10F6.10	rio1	-0.935992	7.1055e-08	-0.769217	0.00014014	-0.567369	0.000379345
SPAC10F6.11c	atg17	-0.307287	0.0159942	-0.29885	0.0334117	-0.0607267	0.612736
SPAC10F6.12c	mam4	0.090973	0.668904	-0.0518124	0.835466	-1.62979	1.12847e-22
SPAC10F6.13c	caa1	1.26308	4.57453e-10	1.24651	1.37355e-09	-0.21931	0.273984
SPAC10F6.14c	SPAC10F6.14c	-0.0250812	0.90353	0.107378	0.631487	-1.20584	6.87035e-10
SPAC10F6.15	SPAC10F6.15	-1.07853	4.126e-07	-1.02057	2.87777e-05	-0.0853141	0.672821
SPAC10F6.16	mug134	0.480724	0.000285192	0.271489	0.0573372	-0.105697	0.388353
SPAC10F6.17c	SPAC10F6.17c	-0.350967	0.00122394	-0.300814	0.0127253	0.142401	0.16456
SPAC110.01	ppk1	0.675346	0.00104442	-0.826982	4.62573e-05	-0.361141	0.0590696
SPAC110.02	pds5	-0.577677	0.00106938	-0.938323	8.59604e-07	-0.194877	0.232881
SPAC110.03	cdc42	0.107734	0.37492	0.168504	0.19476	-0.324312	0.00518893
SPAC110.04c	pss1	-0.0764367	0.528813	0.302816	0.0164558	0.134804	0.259975
SPAC110.05	SPAC110.05	0.765817	0.001036	0.116464	0.642035	0.147608	0.439451
SPAC1142.01	rqc1	-0.296827	0.00763435	-0.257825	0.041055	0.274167	0.00828901
SPAC1142.02c	SPAC1142.02c	0.381479	0.00311284	0.463437	0.00103231	0.2195	0.0712633
SPAC1142.03c	swi2	-0.287622	0.0778401	-0.28562	0.135846	-1.04072	5.90997e-14
SPAC1142.04	SPAC1142.04	-0.96311	3.99313e-18	-0.368391	0.00403542	-0.144217	0.17777
SPAC1142.05	ctr5	-0.727706	6.75371e-05	-0.28102	0.159299	0.257213	0.150371
SPAC1142.06	get3	0.633876	2.12294e-08	0.709509	3.50294e-08	-0.0517072	0.612172
SPAC1142.07c	vps32	0.354712	0.000935934	0.708743	1.27642e-08	0.27436	0.00565593
SPAC1142.08	fhl1	-0.448812	0.000665793	-0.471136	0.00150017	-0.233727	0.0540444
SPAC1142.09	SPAC1142.09	-1.42559	0.00758814	-2.24016	3.42745e-05	-0.389698	0.455669
SPAC11D3.01c	SPAC11D3.01c	-3.58931	1.64479e-49	-3.56099	2.75051e-46	-5.65345	6.457e-125
SPAC11D3.02c	SPAC11D3.02c	2.25234	2.50226e-41	2.0319	1.29069e-26	1.03051	1.26315e-13
SPAC11D3.03c	SPAC11D3.03c	1.62758	1.1929e-05	1.64919	1.79108e-05	0.933349	0.0101196
SPAC11D3.04c	SPAC11D3.04c	1.52367	3.00491e-29	2.12391	3.46391e-40	0.961048	2.13953e-14
SPAC11D3.05	mfs2	0.124016	0.698764	-0.0703187	0.83888	-0.0167652	0.954912
SPAC11D3.06	SPAC11D3.06	0.816593	1.08128e-05	1.01957	9.88952e-06	0.26553	0.0840146
SPAC11D3.07c	toe4	0.630844	1.19231e-05	0.739701	1.77051e-05	0.0964128	0.434748
SPAC11D3.08c	SPAC11D3.08c	0.27898	0.0305554	0.840492	8.38981e-07	-0.0418633	0.703462
SPAC11D3.09	SPAC11D3.09	0.449829	0.00910521	1.13183	1.73412e-06	0.253318	0.0814353
SPAC11D3.10	SPAC11D3.10	0.849984	3.67987e-06	1.27795	1.91554e-08	0.116999	0.462654
SPAC11D3.11c	SPAC11D3.11c	0.773743	4.14039e-05	1.43978	1.72117e-08	-0.0110153	0.943687
SPAC11D3.13	hsp3104	-0.184779	0.491252	0.694499	0.0265936	-1.00564	6.97607e-05
SPAC11D3.14c	SPAC11D3.14c	-0.477137	0.16979	-1.30804	0.000186485	-3.48415	1.02459e-24
SPAC11D3.15	SPAC11D3.15	-0.258331	0.414507	-0.80854	0.011467	-2.8674	3.18856e-20
SPAC11D3.16c	SPAC11D3.16c	0.901539	0.000104356	0.681865	0.00722588	-0.265869	0.200328
SPAC11D3.17	SPAC11D3.17	0.0271581	0.849848	-0.0793634	0.635202	-0.302648	0.013055
SPAC11D3.18c	SPAC11D3.18c	0.638348	0.00523533	-0.174209	0.45981	-2.85467	2.59496e-46
SPAC11D3.19	SPAC11D3.19	-0.321889	0.11954	-0.381627	0.118476	-3.38472	1.13409e-97
SPAC11E3.01c	swr1	-0.960982	2.30718e-14	-1.07464	4.30313e-15	-0.137887	0.252676
SPAC11E3.02c	SPAC11E3.02c	-0.125427	0.515728	-0.0753464	0.719263	-0.35521	0.0513471
SPAC11E3.03	csm1	0.629953	0.000420423	0.910533	1.48381e-05	0.600973	0.000212252
SPAC11E3.04c	ubc13	1.27269	3.48756e-14	1.41677	8.009e-16	0.729117	8.18976e-06
SPAC11E3.05	sea3	0.136273	0.453813	-0.14103	0.47616	-0.0637365	0.700208
SPAC11E3.06	map1	1.69503	6.69609e-10	0.0140548	0.955018	-0.989892	2.69557e-08
SPAC11E3.07	vma4	0.794128	4.11043e-08	0.961859	1.91828e-10	0.468835	0.00092345
SPAC11E3.08c	nse6	0.311405	0.116954	0.39839	0.0785667	0.00688273	0.969432
SPAC11E3.09	pyp3	0.0805785	0.65955	0.35337	0.0839167	-1.00772	3.08838e-09
SPAC11E3.10	SPAC11E3.10	0.653425	4.09783e-07	0.983312	9.16974e-10	0.163474	0.140409
SPAC11E3.11c	syt22	-0.306768	0.152005	-0.633475	0.00504435	-0.0945072	0.642332
SPAC11E3.12	SPAC11E3.12	-0.561165	5.81185e-05	-1.06961	1.98297e-13	-0.398128	0.00262596
SPAC11E3.13c	gas5	-1.22005	5.7678e-14	-1.81585	2.47894e-27	-0.906617	5.31273e-09
SPAC11E3.14	SPAC11E3.14	0.399526	0.0424352	0.194597	0.34638	0.150322	0.425536
SPAC11E3.15	rpl22	0.630272	0.0490431	0.446919	0.163097	0.527155	0.0995744
SPAC11G7.01	SPAC11G7.01	-0.813208	2.42849e-07	-0.958596	2.16799e-08	-0.336891	0.0234644
SPAC11G7.02	pub1	-0.133871	0.272165	-0.12715	0.332852	-0.216718	0.0617113
SPAC11G7.03	idh1	0.250141	0.0244958	0.385676	0.0013436	-0.290962	0.00594813
SPAC11G7.04	ubi1	0.678735	0.0273391	0.217111	0.48053	0.535255	0.0816541
SPAC11G7.05c	mct1	0.689517	0.0157604	0.301886	0.291557	0.502753	0.0777169
SPAC11G7.06c	mug132	-0.89439	1.93035e-05	-0.803451	0.000633796	-0.255482	0.195916
SPAC11H11.01	sst6	0.399516	0.0216117	0.239182	0.24082	-0.103615	0.466755
SPAC11H11.02c	mug162	0.545273	0.000112448	0.580023	0.000817996	-0.100964	0.374812
SPAC11H11.03c	SPAC11H11.03c	0.906269	9.75713e-05	0.245775	0.32008	-0.40264	0.0368684
SPAC11H11.04	mam2	1.01773	6.99117e-12	0.360058	0.0231426	-0.450248	0.000207817
SPAC11H11.05c	fta6	1.77218	5.96907e-09	1.22985	0.000142144	0.515141	0.0526551
SPAC11H11.06	arp2	0.968982	1.04548e-09	1.28676	5.95451e-15	0.605274	0.000106181
SPAC1250.01	snf21	-0.548188	7.58918e-06	-0.745473	1.58122e-08	-0.225189	0.0514435
SPAC1250.02	mug95	-0.145098	0.622003	-1.18613	6.8396e-05	-0.108786	0.66837
SPAC1250.03	ubc14	0.738248	1.75854e-08	0.920176	5.74227e-09	0.43378	0.000141028
SPAC1250.04c	atl1	0.291624	0.259126	0.158539	0.593872	-0.0438614	0.841419
SPAC1250.05	rpl3002	-1.47426	2.69179e-18	-1.68918	2.14216e-22	-0.523993	0.00169766
SPAC1250.07	sfc7	0.770824	1.68633e-05	0.769658	0.000392631	0.299162	0.0404525
SPAC1296.01c	SPAC1296.01c	0.808685	1.09766e-13	0.844843	6.42302e-11	0.000273374	0.99763
SPAC1296.02	cox4	0.935134	2.09693e-10	0.575199	0.000164219	0.143594	0.308398
SPAC1296.03c	sxa2	-0.267754	0.124564	0.0985134	0.64764	0.137329	0.382431
SPAC1296.04	mug65	1.12835	2.01427e-13	1.027	4.83649e-08	0.353651	0.00233528
SPAC1296.05c	lcp1	0.537214	0.000174301	0.986868	1.06017e-07	0.273293	0.0247948
SPAC1296.06	tah18	0.526438	0.00455859	0.769736	0.000219611	0.0951247	0.582047
SPAC12B10.01c	SPAC12B10.01c	-0.323004	0.0876962	-0.494112	0.0117359	-0.126121	0.494143
SPAC12B10.02c	SPAC12B10.02c	0.162552	0.121962	0.690022	2.13285e-07	-0.0860654	0.353989
SPAC12B10.03	bun62	0.300751	0.150792	0.376313	0.120782	-0.055338	0.765053
SPAC12B10.04	pby1	-0.224343	0.0776475	0.1451	0.345774	-0.385239	0.000728356
SPAC12B10.05	icp55	0.424941	0.00265227	0.87489	3.12031e-07	0.29996	0.0192556
SPAC12B10.06c	emi5	1.05695	1.91987e-15	1.33446	5.88619e-16	0.508556	7.17901e-06
SPAC12B10.07	acp1	0.815798	3.16136e-11	1.11297	2.50284e-16	0.325141	0.00517554
SPAC12B10.08c	SPAC12B10.08c	-0.0302992	0.879872	0.118985	0.603208	0.0578	0.753982
SPAC12B10.09	pet801	0.229151	0.114898	0.676035	0.000335767	0.0826983	0.505814
SPAC12B10.10	nod1	-0.745197	0.00601873	-0.31359	0.339615	-0.0847036	0.735958
SPAC12B10.11	exg2	-0.259741	0.137848	-0.0741056	0.729057	-0.134294	0.379321
SPAC12B10.12c	rhp41	-1.19823	8.77233e-15	-0.989154	1.97104e-08	-0.407821	0.00547717
SPAC12B10.13	gid8	0.701519	1.14146e-06	1.49333	5.15672e-17	0.289523	0.0287525
SPAC12B10.14c	tea5	-0.358034	0.0890296	-0.633907	0.00482019	-0.39824	0.0432442
SPAC12B10.15c	SPAC12B10.15c	0.284609	0.254961	0.373736	0.203393	0.0472303	0.828217
SPAC12B10.16c	mug157	-0.00905191	0.959222	0.353042	0.0786446	-0.264746	0.110157
SPAC12G12.01c	sea4	0.171889	0.193153	0.295291	0.0595881	0.172418	0.140641
SPAC12G12.02	efg1	0.12567	0.457388	0.503216	0.00678397	0.217286	0.180742
SPAC12G12.03	cip2	0.220059	0.23749	-0.34628	0.070498	-0.061451	0.730907
SPAC12G12.04	mcp60	0.209821	0.0744995	0.63379	2.65726e-07	-0.229763	0.0465737
SPAC12G12.05c	taf9	0.618116	1.36065e-05	0.485371	0.00127305	0.413342	0.00229761
SPAC12G12.06c	rcl1	0.0107243	0.933355	0.300002	0.0553017	-0.0616593	0.586304
SPAC12G12.07c	SPAC12G12.07c	-0.138831	0.134637	0.0387071	0.710228	0.212239	0.0153174
SPAC12G12.08	mrpl1602	0.441821	2.18604e-05	0.838921	1.44966e-10	0.113622	0.208591
SPAC12G12.09	eti1	-0.0800251	0.72469	-0.0574943	0.820339	-0.0779544	0.710403
SPAC12G12.10	wdr21	-0.211629	0.171446	0.0825539	0.666088	0.151186	0.273832
SPAC12G12.11c	SPAC12G12.11c	0.347554	0.000505915	0.820915	2.79297e-11	0.196937	0.0280268
SPAC12G12.12	gms2	0.018836	0.930339	0.258002	0.285272	-0.104514	0.604339
SPAC12G12.13c	cid14	-0.616534	6.0521e-06	-0.355308	0.0186593	0.0571331	0.662937
SPAC12G12.14c	pfs2	-0.153131	0.345984	0.253275	0.21092	0.140907	0.333585
SPAC12G12.15	sif3	-0.220686	0.0877234	0.0218782	0.890106	-0.0302628	0.791407
SPAC12G12.16c	SPAC12G12.16c	-0.00427009	0.978651	0.0709684	0.712231	0.0824691	0.550655
SPAC12G12.17	SPAC12G12.17	0.657174	0.00013195	0.858665	1.51928e-05	0.234109	0.132544
SPAC1327.01c	SPAC1327.01c	-0.172871	0.301489	-0.412255	0.0213012	-0.31943	0.041452
SPAC139.01c	ath2	0.031042	0.792935	0.170593	0.222394	0.137669	0.193763
SPAC139.02c	oac1	0.426583	0.00584044	0.076947	0.645431	-0.218183	0.117083
SPAC139.03	toe2	0.0254249	0.907511	-0.250745	0.291465	-0.211705	0.28773
SPAC139.04c	fap2	-0.0471748	0.723841	0.408298	0.0162924	0.281969	0.0180068
SPAC139.05	SPAC139.05	-1.45761	1.83289e-12	-0.94267	6.10853e-05	-1.53196	4.96603e-15
SPAC139.06	hat1	0.539953	0.000109362	1.01113	3.54083e-09	0.19031	0.126861
SPAC1399.01c	SPAC1399.01c	0.114593	0.635478	-0.510036	0.0383721	-1.4736	2.53915e-10
SPAC1399.02	SPAC1399.02	0.110739	0.532087	-1.20629	3.78722e-12	0.161551	0.290651
SPAC1399.03	fur4	1.68229	0.000152021	0.758742	0.0885685	1.43666	0.0010835
SPAC1399.04c	SPAC1399.04c	3.76861	7.2459e-13	3.03965	8.26335e-09	2.90344	2.42807e-08
SPAC1399.05c	toe1	0.902204	1.3285e-05	1.04434	1.15565e-05	1.3841	5.8679e-13
SPAC1399.06	SPAC1399.06	0.385947	0.0668206	-0.0217942	0.926731	0.0556342	0.745418
SPAC13A11.01c	rga8	-0.184576	0.0594944	0.184625	0.105771	0.0559859	0.539918
SPAC13A11.02c	erg11	-0.201993	0.109548	-0.80543	5.69551e-10	-0.297969	0.0134638
SPAC13A11.03	mcp7	-2.21413	1.40728e-25	-4.70776	3.2267e-110	0.90605	2.25201e-05
SPAC13A11.04c	ubp8	-0.35686	0.00369092	-1.66919	9.71135e-43	0.132889	0.247976
SPAC13A11.05	ysp2	0.821717	5.57382e-08	0.474246	0.00343779	0.144227	0.296394
SPAC13A11.06	pdc202	-0.682309	0.000492591	-0.968179	6.73226e-06	-0.433738	0.014905
SPAC13C5.01c	pre9	0.0387147	0.747755	0.590058	1.14162e-05	0.503234	1.50492e-05
SPAC13C5.02	dre4	0.995469	2.28256e-08	0.730297	0.000227392	0.185768	0.228363
SPAC13C5.03	tht1	-0.419456	0.0109267	-0.356886	0.0659712	-0.51058	0.000419933
SPAC13C5.04	SPAC13C5.04	0.378594	0.000728089	1.1117	8.05794e-14	-0.332777	0.000590824
SPAC13C5.05c	SPAC13C5.05c	0.222853	0.067495	0.0584696	0.670853	0.233462	0.0316888
SPAC13C5.06c	mug121	0.315762	0.153726	0.441488	0.0751462	0.492402	0.0171517
SPAC13C5.07	mre11	-0.740961	1.00395e-07	-0.977671	1.94903e-11	-0.0850479	0.529005
SPAC13D1.01c	Tf2-7	-1.03351	0.00110996	-1.98982	7.10124e-10	0.468291	0.133228
SPAC13D6.01	pof14	-0.308818	0.0630303	-0.285228	0.141438	0.00567161	0.969661
SPAC13D6.02c	byr3	0.685711	3.07057e-07	0.598792	3.53464e-05	0.0587358	0.638799
SPAC13D6.03c	trm9	0.256188	0.159116	0.654515	0.00236846	0.0682636	0.680822
SPAC13D6.04c	btb3	-0.39502	0.0165733	0.494068	0.0235624	0.0761167	0.615215
SPAC13D6.05	alp11	-0.46959	3.41538e-05	0.402311	0.00468722	0.279733	0.00928816
SPAC13F5.01c	msh1	-0.704702	8.28963e-06	-0.687763	0.000149921	-0.219525	0.130682
SPAC13F5.02c	taf7	-0.349534	0.00632416	0.100077	0.500925	0.297466	0.0145159
SPAC13F5.03c	gld1	0.595252	0.152606	-1.0945	0.00808458	-2.11189	1.8992e-07
SPAC13F5.04c	vta1	0.249612	0.284476	-0.957696	3.48085e-05	-0.116985	0.548499
SPAC13F5.05	mpd1	-0.314739	0.163033	-0.923465	0.00013537	-0.207235	0.291139
SPAC13F5.06c	sec10	-0.11972	0.465713	0.141195	0.444907	0.144767	0.349938
SPAC13F5.07c	hpz2	0.830258	0.000390616	0.902177	0.00195066	-0.780433	6.84354e-06
SPAC13G6.01c	rad8	-0.685928	1.31082e-08	-0.575394	2.97453e-05	-0.355541	0.00146351
SPAC13G6.02c	rps101	0.764278	0.00621081	0.692571	0.0132905	0.200665	0.472036
SPAC13G6.03	gpi7	-0.920904	3.38808e-10	-0.909756	7.91998e-08	-0.694294	1.5183e-07
SPAC13G6.04	tim8	1.02851	3.18047e-06	1.17242	4.29913e-07	0.493952	0.0212467
SPAC13G6.05c	trs33	0.794625	1.13037e-07	1.12594	1.42234e-10	0.370541	0.00649164
SPAC13G6.06c	gcv2	2.00454	2.90916e-22	0.818091	7.61754e-05	0.71137	0.000342313
SPAC13G6.07c	rps601	0.49187	0.106071	0.462602	0.128999	0.425717	0.161605
SPAC13G6.08	fzr2	-1.21329	2.87402e-08	-3.34869	6.49448e-60	-0.341858	0.0974866
SPAC13G6.09	SPAC13G6.09	-0.396796	0.00091902	-0.73502	1.69987e-08	-0.0888739	0.418402
SPAC13G6.10c	asl1	-0.419152	0.00282227	-0.567172	7.95663e-05	-0.172953	0.210958
SPAC13G6.11c	erg12	0.546686	0.000176578	0.892978	3.55339e-07	0.38284	0.00342901
SPAC13G6.12c	chs1	-1.2602	2.61661e-14	-1.21273	1.63665e-10	-0.611228	7.09474e-05
SPAC13G6.13	SPAC13G6.13	-0.0500351	0.866076	-0.128382	0.665222	0.0633368	0.830954
SPAC13G6.14	aps1	0.569618	0.000430281	0.500974	0.00560731	0.0620879	0.670261
SPAC13G6.15c	SPAC13G6.15c	-0.0857556	0.638743	-0.33982	0.101954	-0.153617	0.326745
SPAC13G7.01c	erg7	-0.549702	2.71799e-07	-1.11422	5.36917e-23	0.269866	0.00757932
SPAC13G7.02c	ssa1	-0.292912	0.165991	0.839227	0.000107601	1.40974	2.57802e-11
SPAC13G7.03	upf3	0.407311	0.00675024	-0.186222	0.249947	0.00873613	0.94553
SPAC13G7.04c	mac1	-0.527024	0.00110222	-1.23362	1.59951e-13	-0.432805	0.00401867
SPAC13G7.05	are1	-0.110377	0.625488	-0.300316	0.229538	-0.076805	0.70826
SPAC13G7.06	met16	-0.0851154	0.396319	0.880898	1.97657e-12	0.768368	1.36055e-15
SPAC13G7.07	arb2	1.17261	9.64074e-09	0.956768	4.06197e-05	0.249492	0.141565
SPAC13G7.08c	crb3	0.011232	0.931522	0.10712	0.499837	-0.227886	0.0402411
SPAC13G7.09c	SPAC13G7.09c	0.375524	0.082381	0.617488	0.0136979	0.00945229	0.961494
SPAC13G7.10	teb1	-0.160397	0.297321	-0.15563	0.390415	0.234522	0.0879033
SPAC13G7.11	mba1	1.04712	4.41336e-10	1.13053	2.22527e-09	0.709762	3.8809e-06
SPAC13G7.12c	eki1	0.607805	4.41146e-05	0.438778	0.00622223	0.502781	0.000309058
SPAC13G7.13c	msa1	0.431616	0.0706496	-0.117258	0.635417	-0.0014742	0.994783
SPAC140.01	sdh2	-0.0206213	0.921335	0.443026	0.0440272	0.0446333	0.827601
SPAC140.02	gar2	-0.185561	0.26299	-0.572391	0.000637522	-0.0455176	0.781605
SPAC140.03	arb1	-0.0303285	0.87299	-0.0186853	0.92853	0.625596	0.000540628
SPAC140.04	ctr1	-0.134893	0.311269	-0.436693	0.00322629	-0.0945075	0.422751
SPAC1420.01c	SPAC1420.01c	0.559965	7.6991e-05	-0.0237575	0.872519	-0.156307	0.229492
SPAC1420.02c	cct5	0.0682532	0.536933	0.254317	0.0341605	0.0692687	0.512592
SPAC1420.03	rpn501	0.656618	0.000387847	1.15139	1.33243e-09	0.560689	0.00224198
SPAC1420.04c	cox1101	-0.523625	0.00786656	-0.204309	0.370575	-0.573739	0.00158649
SPAC144.01	SPAC144.01	-0.756951	0.000628125	-0.626197	0.00705647	-0.0675092	0.755976
SPAC144.02	iec1	0.697938	1.04228e-05	0.547	0.00209195	0.374098	0.00779192
SPAC144.03	ade2	1.46981	1.22325e-44	1.12331	8.30601e-24	0.597056	6.37963e-10
SPAC144.04c	spe1	-0.217301	0.0343513	0.114585	0.29814	-0.0671773	0.50074
SPAC144.05	SPAC144.05	-0.50289	0.00101103	-0.700825	3.71028e-05	-0.120375	0.390761
SPAC144.06	apl5	0.283654	0.0162347	0.082377	0.532841	0.140769	0.180262
SPAC144.07c	gpn2	-0.13555	0.34361	-0.103786	0.533186	0.113465	0.378208
SPAC144.08	jac1	-0.334737	0.0144372	-0.347336	0.0256247	-0.259626	0.0365228
SPAC144.09c	sfc2	-0.475025	0.0104626	-0.513198	0.0119902	-0.368138	0.0333678
SPAC144.10c	gwt1	-0.952008	6.93181e-10	-1.22296	8.50546e-13	-0.824064	2.86897e-09
SPAC144.11	rps1102	0.709395	0.0152772	0.401153	0.170929	0.22141	0.448274
SPAC144.12	rki1	0.503507	0.00177592	-0.674137	2.91884e-05	-1.36809	3.69856e-20
SPAC144.13c	srw1	-0.558214	0.00115444	-1.56993	2.49915e-19	-1.044	4.92447e-13
SPAC144.14	klp8	0.47646	0.00345484	0.58971	0.00193628	-0.025865	0.857211
SPAC144.15c	cog1	0.386584	0.0158174	0.489429	0.00616091	-0.00532997	0.971319
SPAC144.16	cia2	0.911356	1.42833e-12	0.837292	2.32553e-09	-0.118915	0.316862
SPAC144.17c	SPAC144.17c	0.846083	4.29763e-11	0.745497	7.86509e-08	-0.11411	0.33818
SPAC144.18	vrg4	0.338672	0.0294801	0.395344	0.0234836	0.0295303	0.83607
SPAC1486.01	sod2	0.202829	0.0842894	0.145687	0.253962	-0.746869	7.35092e-12
SPAC1486.02c	dsc2	-0.225809	0.0714817	0.0831504	0.588105	-0.456262	3.3389e-05
SPAC1486.03c	SPAC1486.03c	-0.610087	1.38156e-06	-0.117966	0.433273	-0.120139	0.310473
SPAC1486.04c	alm1	-0.206164	0.0764685	-0.356297	0.00454355	0.176221	0.11014
SPAC1486.05	nup189	-0.123771	0.42462	-0.409586	0.0100825	0.110316	0.467515
SPAC1486.06	npt1	-0.0387104	0.819013	-0.130073	0.491489	0.0649728	0.674239
SPAC1486.07c	mrpl19	0.878304	5.44663e-10	0.890025	5.48949e-08	0.237493	0.054679
SPAC1486.08	cox16	0.321373	0.0870433	0.699933	0.0006594	0.220248	0.22177
SPAC1486.09	nob1	-0.821305	7.51388e-11	-0.333837	0.0207616	-0.357994	0.00292361
SPAC1486.10	thi1	-0.119908	0.455564	-0.110255	0.558641	-0.320967	0.021624
SPAC1486.11	fmc1	0.48121	0.00690706	0.571341	0.00693782	0.108993	0.47837
SPAC14C4.01c	SPAC14C4.01c	-0.169955	0.161655	-0.326619	0.0124925	0.026711	0.815911
SPAC14C4.02c	smc5	-0.626974	9.10821e-07	-0.302569	0.0449595	0.191815	0.111389
SPAC14C4.03	mek1	-2.70394	2.49778e-32	-2.07711	3.38296e-15	-0.227644	0.343078
SPAC14C4.04	SPAC14C4.04	0.00851207	0.962944	1.37947	7.841e-10	0.0778907	0.657481
SPAC14C4.05c	man1	-0.860391	1.15995e-09	0.518987	0.00605126	-0.116373	0.388051
SPAC14C4.06c	nab2	0.153547	0.243087	1.2927	3.41034e-11	0.0980323	0.391391
SPAC14C4.07	SPAC14C4.07	-0.419569	0.0148886	0.791198	0.000254035	-0.39793	0.0144619
SPAC14C4.08	mug5	-1.62714	1.19693e-14	-0.670177	0.01056	-0.984225	8.82113e-07
SPAC14C4.09	agn1	-0.0650625	0.727939	1.50206	1.75371e-10	0.0863285	0.630516
SPAC14C4.10c	SPAC14C4.10c	-0.883858	0.000222847	-0.428382	0.124737	-0.35587	0.114932
SPAC14C4.11	vtc2	0.793783	2.34778e-07	0.924376	1.5638e-08	0.682098	4.20635e-06
SPAC14C4.12c	laf1	-0.651016	0.000283224	-0.972578	7.86141e-07	-0.0846206	0.607909
SPAC14C4.13	rad17	-0.742656	3.57896e-05	-0.653839	0.00128707	-0.0993012	0.556944
SPAC14C4.14	atp1	0.767002	2.16677e-09	0.144611	0.266908	-0.361426	0.00368326
SPAC14C4.15c	dpp1	-0.232443	0.101253	-0.587418	0.000157657	-0.284874	0.0243643
SPAC14C4.16	dad3	0.536622	0.00749015	0.93158	0.000156112	0.426274	0.0164937
SPAC1527.01	mok11	-1.49075	8.61386e-19	-1.58401	1.39423e-18	-0.0944174	0.56963
SPAC1527.02	sft2	0.582604	0.00257991	1.22525	5.98519e-08	0.33907	0.0611891
SPAC1527.03	SPAC1527.03	-0.881555	1.93494e-09	-1.07838	2.30055e-11	-0.450057	0.000973739
SPAC1556.01c	rad50	-0.622029	4.787e-06	-0.730848	1.31691e-06	-0.149751	0.236594
SPAC1556.02c	sdh1	-0.00453113	0.982084	-0.0281725	0.891116	0.0712241	0.721163
SPAC1556.03	azr1	1.42524	4.59891e-17	1.17106	2.79647e-11	1.04625	1.88528e-10
SPAC1556.04c	cdd1	2.68652	1.93997e-30	2.60565	5.14976e-25	1.83658	4.84816e-17
SPAC1556.05c	cgr1	-0.113448	0.527124	-0.368724	0.0458677	0.126202	0.47211
SPAC1556.06	meu1	-3.55513	7.10963e-136	-3.54174	3.52627e-124	-0.42223	0.00518912
SPAC1556.07	pmm1	0.899494	9.78216e-07	0.540765	0.00361164	0.694804	0.000132492
SPAC1556.08c	cbs2	1.47123	2.19569e-34	1.74077	4.87751e-35	0.115078	0.281906
SPAC1565.01	rcf2	0.632519	0.00066786	0.441388	0.0230224	0.290201	0.105038
SPAC1565.02c	SPAC1565.02c	-0.497697	0.00266449	-0.554605	0.00277468	-0.15123	0.323533
SPAC1565.03	SPAC1565.03	-0.378052	0.151887	0.0333866	0.916867	-0.0736826	0.758008
SPAC1565.04c	ste4	2.39878	3.19982e-36	1.70954	2.47873e-16	-0.683193	3.49154e-08
SPAC1565.05	utp8	-0.59905	1.753e-05	-0.330218	0.0441245	-0.0850117	0.511487
SPAC1565.06c	spg1	0.32709	0.00721377	0.580889	0.000119712	0.242259	0.0214454
SPAC1565.07c	knd1	-0.458916	0.0102169	-0.596505	0.00205388	-0.0806054	0.632992
SPAC1565.08	cdc48	0.340023	0.00172773	0.528765	2.04885e-06	0.544462	3.92872e-07
SPAC15A10.01	atm1	-0.0425823	0.752929	0.0930569	0.544398	0.118417	0.34518
SPAC15A10.02	taf12	-0.917708	1.97858e-14	-0.665412	1.02815e-06	0.0152535	0.894629
SPAC15A10.03c	rad54	-0.470056	0.0028714	-1.12639	1.0701e-11	-0.255159	0.075551
SPAC15A10.04c	zpr1	-0.598677	3.3103e-05	-0.298197	0.0587583	-0.286613	0.0389498
SPAC15A10.05c	mug182	0.449054	0.0302564	0.849092	0.000707767	-0.480299	0.0082624
SPAC15A10.06	SPAC15A10.06	0.248449	0.164926	-0.23414	0.22927	-0.173495	0.258983
SPAC15A10.07	SPAC15A10.07	0.779309	1.11193e-05	0.921115	3.01387e-05	-0.443144	0.00159664
SPAC15A10.08	ain1	-0.440814	0.000472294	-0.147779	0.31218	0.0358102	0.761677
SPAC15A10.09c	pun1	-0.892382	2.11586e-08	-0.98589	8.11884e-08	-0.640966	5.97237e-06
SPAC15A10.10	mde6	-1.95292	1.49857e-39	-1.95227	3.66481e-32	-0.497882	0.000647241
SPAC15A10.11	ubr11	0.140412	0.380455	-0.178096	0.282913	-0.122415	0.428369
SPAC15A10.12c	tca17	0.637582	6.67537e-07	1.1704	1.34742e-12	0.177773	0.108823
SPAC15A10.13	ppk3	-0.267021	0.0539094	0.039339	0.808004	-0.319787	0.0118176
SPAC15A10.15	sgo2	-0.65811	2.31297e-09	-0.398263	0.00261494	-0.0653669	0.519091
SPAC15A10.16	bud6	-0.320583	0.0533568	-0.676661	8.15149e-05	-0.0262267	0.870557
SPAC15A10.17	coa2	0.468187	0.105479	0.0763055	0.81044	-0.38589	0.110941
SPAC15E1.02c	SPAC15E1.02c	-0.685104	1.71197e-05	-0.875908	6.10043e-07	-2.72384	5.94151e-84
SPAC15E1.03	rpl42	1.06105	0.0026916	0.704379	0.0464507	0.658514	0.0624325
SPAC15E1.04	hal3	0.360888	0.0171757	0.484113	0.00327335	0.383767	0.00784406
SPAC15E1.05c	ect1	0.662489	6.76233e-05	0.672554	0.000405609	0.186856	0.205787
SPAC15E1.06	vps29	0.635562	1.16737e-05	1.03764	3.22026e-09	0.248974	0.0549266
SPAC15E1.07c	moa1	-1.70935	1.23773e-05	-1.24452	0.00409963	0.431006	0.28097
SPAC15E1.08	naa10	0.792114	5.32065e-09	0.829015	9.9514e-08	0.342064	0.00470661
SPAC15E1.09	grx2	0.749172	6.31346e-10	1.07371	7.13624e-13	0.277179	0.00830744
SPAC15E1.10	fub1	0.016135	0.909815	0.434223	0.0128974	0.444646	0.000642909
SPAC15F9.01c	SPAC15F9.01c	-1.15898	0.00183522	-0.894945	0.0309563	-0.250109	0.484147
SPAC15F9.02	seh1	-0.0648874	0.537681	0.470654	0.000352359	0.323241	0.000783899
SPAC15F9.03c	nxt2	1.94823	9.78967e-20	1.88558	1.05558e-17	0.668751	0.00144357
SPAC16.01	rho2	0.084205	0.725533	-0.380163	0.130963	0.0841742	0.708459
SPAC16.02c	srp2	1.01242	1.92253e-14	0.73931	4.75875e-08	0.40927	0.00155739
SPAC16.03c	ura2	0.0376812	0.825873	0.209359	0.295146	0.0864621	0.577083
SPAC16.04	dus3	-0.53127	7.50579e-05	-0.265675	0.0744587	0.00621063	0.961473
SPAC16.05c	sfp1	-0.761585	0.000261821	-1.80832	6.39851e-18	-0.826958	4.47853e-05
SPAC1610.01	saf5	0.263383	0.0587038	0.796244	1.69297e-05	0.233876	0.0499822
SPAC1610.02c	mrpl1	0.364537	0.0147234	0.891626	2.23209e-07	0.122981	0.380802
SPAC1610.03c	crp79	-1.50307	1.57715e-21	-2.35445	1.44968e-47	0.177632	0.26007
SPAC1610.04	mug99	0.0416628	0.797177	0.353531	0.0722828	-0.214313	0.134323
SPAC1635.01	SPAC1635.01	0.408931	0.00693582	-0.188779	0.218773	0.0419756	0.777379
SPAC1639.01c	SPAC1639.01c	0.258131	0.110585	-0.00259519	0.98787	-0.127538	0.405359
SPAC1639.02c	trk2	-0.922093	2.50124e-12	-0.919398	4.04177e-10	-0.453463	0.000235208
SPAC167.01	ire1	-0.671413	0.000546083	-1.32376	8.16221e-11	-0.363039	0.0417388
SPAC167.02	ptb1	-0.238799	0.0354071	-0.359126	0.00485083	0.15578	0.134784
SPAC167.03c	snu66	-0.299927	0.00871403	-0.475813	0.00021352	0.0994706	0.339231
SPAC167.04	pam17	0.785941	2.02027e-10	1.00789	7.83831e-12	0.473382	1.53372e-05
SPAC167.05	dbs2	0.368122	0.0203718	0.460229	0.00571016	0.297432	0.0542644
SPAC167.06c	mug143	0.681622	0.000102227	0.839218	1.03182e-05	0.510874	0.00226165
SPAC167.07c	hul5	-1.12973	7.413e-11	-0.846704	9.60712e-06	0.0146153	0.931318
SPAC167.08	Tf2-2	0.32595	0.282357	-0.846038	0.00530281	0.431288	0.149717
SPAC167.09	pga1	0.736389	1.88132e-06	0.895631	2.68099e-06	0.155933	0.223767
SPAC1687.01	rpc19	0.30888	0.0178737	0.822416	6.29889e-07	0.00793149	0.944816
SPAC1687.02	rce1	0.774742	5.06585e-09	1.03382	6.92277e-12	0.512389	3.06548e-05
SPAC1687.03c	rfc4	0.974444	8.64857e-12	1.25694	1.36121e-14	0.558713	2.19335e-05
SPAC1687.04	mcb1	0.168878	0.361181	-0.118179	0.56824	-0.0220782	0.890557
SPAC1687.05	pli1	1.06097	0.000435535	0.633065	0.0359991	0.622101	0.0389739
SPAC1687.06c	rpl44	1.11771	0.000266558	0.671569	0.0286287	0.635853	0.0378896
SPAC1687.07	SPAC1687.07	-0.580205	0.0222204	-0.56171	0.0533613	0.0537329	0.818529
SPAC1687.08	SPAC1687.08	-1.32689	0.00267828	-1.10931	0.0237348	-0.262579	0.537042
SPAC1687.09	irs4	-0.579609	0.00109595	-1.06179	5.88609e-09	-0.184896	0.284201
SPAC1687.10	mcp1	-0.132977	0.436739	-0.437457	0.0199206	-0.195153	0.202786
SPAC1687.11	spb1	-1.13072	8.74815e-19	-1.69991	1.14723e-38	-0.393371	0.00164298
SPAC1687.12c	coq4	0.814512	1.37964e-09	1.06649	1.89356e-11	0.330632	0.00587508
SPAC1687.13c	csn5	0.839238	3.71053e-06	0.712462	0.000448525	0.125159	0.436019
SPAC1687.14c	SPAC1687.14c	0.815259	1.23879e-06	0.766878	0.000130389	0.934886	7.83487e-11
SPAC1687.15	gsk3	0.171911	0.332852	0.0765417	0.687923	0.269704	0.1096
SPAC1687.16c	erg31	0.443062	0.0153193	0.0638771	0.743524	0.782511	4.54546e-06
SPAC1687.17c	SPAC1687.17c	1.15646	9.81457e-15	1.24919	2.18446e-11	0.345088	0.0034753
SPAC1687.18c	ssl3	0.424635	0.000671324	0.899347	2.97036e-08	-0.128049	0.224818
SPAC1687.19c	qtr1	-0.327504	0.0229841	-0.200821	0.227732	-0.167373	0.203003
SPAC1687.20c	mis6	-0.902787	0.000195976	-0.73939	0.00892493	-0.48029	0.0304123
SPAC1687.21	SPAC1687.21	0.894522	5.43229e-08	0.382616	0.0224341	0.416933	0.00940443
SPAC1687.22c	puf3	-0.0244128	0.901436	-0.627232	0.00202997	0.13215	0.482791
SPAC1687.23c	SPAC1687.23c	-0.327967	0.564754	-0.453708	0.433093	0.201067	0.716987
SPAC16A10.01	SPAC16A10.01	-0.733602	4.62444e-05	-1.52856	4.02853e-16	-0.524957	0.00098486
SPAC16A10.02	sub1	0.531287	0.000138816	0.556612	0.000431552	-0.119956	0.337527
SPAC16A10.03c	SPAC16A10.03c	0.40638	0.00218464	0.379716	0.010344	-0.113215	0.347668
SPAC16A10.04	rho4	0.318166	0.0239569	0.496226	0.00229452	-0.166695	0.189963
SPAC16A10.05c	dad1	-0.518656	0.00224607	-0.352786	0.0860234	-0.690529	2.5828e-06
SPAC16A10.06c	nse2	0.229736	0.24881	0.511539	0.0244278	0.0400775	0.82801
SPAC16A10.07c	taz1	0.00162437	0.989756	0.276945	0.0666288	-0.00450997	0.968435
SPAC16A10.08c	mug74	-0.937454	8.88244e-06	-1.08493	7.0931e-06	-0.664132	0.000380008
SPAC16C9.01c	SPAC16C9.01c	1.08942	2.98605e-20	1.16533	2.50721e-16	0.277245	0.00509372
SPAC16C9.02c	SPAC16C9.02c	0.623316	0.00241276	0.482122	0.0248631	0.307144	0.12107
SPAC16C9.03	nmd3	-0.882023	4.06517e-14	-0.198176	0.163968	-0.215043	0.051285
SPAC16C9.04c	mot2	-0.22398	0.100143	-0.107437	0.480146	0.0461809	0.718211
SPAC16C9.05	cph1	-0.473947	0.000566732	-0.17322	0.29611	0.140283	0.268561
SPAC16C9.06c	upf1	-0.419871	0.000430141	-0.341683	0.0116873	-0.111268	0.313589
SPAC16C9.07	pom2	-0.228803	0.0786473	-0.439896	0.00296784	-0.112051	0.326646
SPAC16E8.01	shd1	-0.0167559	0.899878	-0.605305	1.03279e-05	-0.0906498	0.475956
SPAC16E8.02	SPAC16E8.02	0.181221	0.181624	0.433719	0.00510833	0.216955	0.0855122
SPAC16E8.03	gna1	-0.17836	0.449849	0.259579	0.380438	-0.142936	0.489642
SPAC16E8.04c	aro7	0.0331838	0.794959	0.355278	0.0211932	0.264459	0.0223415
SPAC16E8.05c	mde1	-0.823859	0.000151922	-1.03483	2.66482e-05	0.0803284	0.690193
SPAC16E8.06c	nop12	-0.758332	4.68793e-08	-1.02357	5.78648e-12	-0.241879	0.0661635
SPAC16E8.07c	vph1	-0.424774	0.00221173	-0.297331	0.0469162	-0.109325	0.413406
SPAC16E8.08	pos1	-0.0924326	0.698405	-0.257013	0.349174	-0.189851	0.351478
SPAC16E8.09	scd1	0.0163079	0.934672	-0.0639646	0.764107	-0.0530674	0.778719
SPAC16E8.10c	rsm7	0.431403	0.00144037	0.761149	2.4016e-06	0.163373	0.180019
SPAC16E8.11c	tfb1	0.293925	0.0268508	0.335109	0.033525	0.312074	0.0071272
SPAC16E8.12c	png3	0.757216	5.3247e-06	1.01812	1.62213e-07	0.239115	0.110557
SPAC16E8.13	SPAC16E8.13	0.261655	0.059245	0.436168	0.00479234	0.269493	0.0385888
SPAC16E8.14c	tae1	0.83819	1.29058e-05	0.594992	0.00421898	0.361672	0.0399435
SPAC16E8.15	tif45	0.72177	4.62172e-06	1.04724	1.8902e-10	0.44683	0.00385603
SPAC16E8.16	sua7	-1.3225	2.63383e-28	-2.19026	3.99492e-71	-0.365521	0.00137965
SPAC16E8.17c	SPAC16E8.17c	0.520538	0.000259178	0.553908	0.00101709	0.110669	0.365805
SPAC16E8.18	SPAC16E8.18	-0.384011	0.155288	0.233679	0.49885	-0.266589	0.263375
SPAC16E8.18c	tam5	0.492728	0.0213777	1.08787	0.000110922	0.0266826	0.882689
SPAC1705.02	SPAC1705.02	0.611824	0.0457423	0.172572	0.576003	1.11637	0.000244598
SPAC1705.03c	ecm33	-0.603014	0.000561552	-0.32233	0.0704586	-0.618559	0.000362827
SPAC1751.01c	gti1	0.839	2.16263e-05	-0.157696	0.429933	0.135837	0.459719
SPAC1751.02c	rsm19	0.844941	5.95868e-11	1.31183	4.23203e-18	0.181074	0.126779
SPAC1751.03	tif313	0.448765	2.9165e-07	0.882258	7.09747e-19	0.0455674	0.579291
SPAC1751.04	loc1	0.108454	0.418322	0.6641	9.52587e-05	-0.253279	0.0316467
SPAC1782.01	ecm29	-0.207846	0.200479	-0.361196	0.0364262	-0.11147	0.471643
SPAC1782.02c	SPAC1782.02c	1.1054	1.02534e-14	1.04191	4.70323e-10	0.205841	0.0852188
SPAC1782.03	saf3	-0.859182	4.46668e-11	-0.368717	0.0226092	-0.0229719	0.850779
SPAC1782.04	cox24	0.208017	0.116557	0.587249	0.000324758	-0.0324281	0.781517
SPAC1782.05	ypa2	1.16476	6.89566e-16	1.52105	2.29421e-17	0.352353	0.00427234
SPAC1782.06c	phb1	0.665063	7.21659e-12	1.33662	3.45827e-27	0.0674713	0.433097
SPAC1782.07	qcr8	2.18941	2.84375e-21	1.53321	4.38685e-11	0.241476	0.290737
SPAC1782.08c	rex3	-0.77155	2.80768e-09	-0.60202	5.91794e-05	-0.579426	1.20944e-06
SPAC1782.09c	clp1	-0.452937	0.0226607	-0.586449	0.00731263	-0.00925493	0.960215
SPAC1782.10c	nhp2	0.657318	0.000156311	1.06258	4.88815e-09	-0.187021	0.272646
SPAC1782.11	met14	1.47468	3.99304e-28	1.54479	1.94037e-25	0.252943	0.0406554
SPAC1782.12c	SPAC1782.12c	1.49503	1.85392e-31	1.55048	3.47955e-28	0.215801	0.0685628
SPAC1783.01	SPAC1783.01	-0.240645	0.0847627	-0.572705	0.00015799	-0.390036	0.00206222
SPAC1783.02c	vps66	0.186598	0.37488	0.00320431	0.98908	-0.112796	0.547071
SPAC1783.03	fta2	0.110546	0.50226	0.504929	0.0055073	0.0414628	0.792466
SPAC1783.04c	hst4	0.116597	0.475143	0.639738	0.000533277	0.0237781	0.878157
SPAC1783.05	hrp1	-0.307133	0.0588419	-0.706169	3.52388e-05	-0.0672137	0.663523
SPAC1783.06c	atg12	-0.000697009	0.996791	0.14526	0.482748	0.25275	0.102232
SPAC1783.07c	pap1	0.0579145	0.622619	0.0962477	0.463759	0.101445	0.353004
SPAC1783.08c	rpl1502	0.649829	0.0184815	0.746431	0.00701746	0.452495	0.100297
SPAC1786.01c	ptl2	0.142464	0.498111	0.127008	0.560071	-0.459674	0.025036
SPAC1786.02	SPAC1786.02	-0.73372	0.000627153	-1.03543	2.07668e-06	-0.221411	0.296617
SPAC1786.03	cut11	-0.736995	0.000108542	-0.966428	3.16249e-06	-0.3399	0.0553174
SPAC1786.04	SPAC1786.04	1.01758	0.081352	0.111991	0.847224	0.310273	0.598248
SPAC17A2.01	bsu1	1.16757	0.000232077	0.952153	0.00334999	0.819418	0.00843532
SPAC17A2.02c	SPAC17A2.02c	0.280903	0.169206	-0.00121277	0.995512	-0.439815	0.0221997
SPAC17A2.03c	vma6	0.699413	3.42455e-05	0.831646	3.9682e-06	0.442511	0.00643473
SPAC17A2.04c	cns1	-0.310896	0.016083	0.094044	0.565561	-0.131152	0.249908
SPAC17A2.05	osm1	0.959633	1.31203e-08	1.14778	2.24946e-09	0.946335	1.37347e-09
SPAC17A2.06c	vps8	-0.595405	0.000960805	-0.671304	0.000559151	-0.19667	0.252296
SPAC17A2.07c	SPAC17A2.07c	0.32932	0.205447	0.151862	0.607509	0.688384	0.00289254
SPAC17A2.08c	ntr2	0.130156	0.415773	-0.5299	0.00158018	0.213994	0.141913
SPAC17A2.09c	csx1	-0.0146295	0.943373	-1.22314	2.89035e-09	-0.0774276	0.695258
SPAC17A2.10c	SPAC17A2.10c	2.01023	2.47096e-05	0.0758229	0.864405	0.0835309	0.824539
SPAC17A2.11	SPAC17A2.11	1.31473	0.000359833	0.815402	0.0395888	1.29259	5.58039e-05
SPAC17A2.12	rrp1	-0.232825	0.163077	-1.38427	1.20278e-16	-0.167384	0.264256
SPAC17A2.13c	rad25	0.371989	0.000396646	0.850579	1.77507e-14	0.20407	0.047288
SPAC17A2.14	SPAC17A2.14	-0.285986	0.0424139	-0.255573	0.104247	0.236036	0.0749509
SPAC17A5.01	pex6	-1.01999	1.17235e-16	-0.669071	3.632e-06	0.0784715	0.507309
SPAC17A5.02c	dbr1	-0.0937196	0.506263	0.227579	0.183267	-0.330809	0.00813158
SPAC17A5.03	rpl301	0.579631	0.00951946	0.559677	0.0125893	0.156489	0.483061
SPAC17A5.04c	mde10	-2.17215	2.21483e-30	-4.32718	2.57432e-123	-0.228702	0.233123
SPAC17A5.05c	SPAC17A5.05c	-0.689525	0.012352	-1.04372	0.000590663	0.112729	0.657149
SPAC17A5.06	ptr8	-0.312301	0.00562046	-0.0805377	0.553033	0.167533	0.102816
SPAC17A5.07c	ulp2	-0.073272	0.566567	-0.0340271	0.818819	0.144701	0.209106
SPAC17A5.08	erp2	0.525829	4.25602e-06	0.78131	7.59823e-10	0.211828	0.049421
SPAC17A5.09c	glc8	-0.559987	0.000352767	-0.3253	0.0917898	-0.0231171	0.869614
SPAC17A5.10	hua1	-0.276352	0.312762	-0.538945	0.0711107	-0.144812	0.562525
SPAC17A5.11	rec12	-0.610895	0.0073067	-0.541797	0.0383299	-0.843211	3.4787e-05
SPAC17A5.12	ucp7	0.0744082	0.571833	0.0111696	0.9427	0.301415	0.00857523
SPAC17A5.13	fol2	2.19863	1.60146e-38	0.860019	1.76993e-07	0.474909	0.000240039
SPAC17A5.14	exo2	0.0187835	0.884616	-0.189277	0.167338	0.0732789	0.552686
SPAC17A5.15c	gus1	0.420754	0.000160117	0.315145	0.00763503	0.229053	0.0316828
SPAC17A5.16	ftp105	-0.499461	0.00704828	-0.392119	0.0578442	-0.254752	0.142919
SPAC17A5.18c	rec25	-1.39326	4.59687e-30	-1.30023	3.64602e-21	-0.190369	0.108233
SPAC17A5.19	SPAC17A5.19	-0.408092	0.241065	-0.212389	0.596596	0.492794	0.132667
SPAC17C9.01c	nuc2	-0.666908	1.26161e-07	-0.511375	0.000370252	0.190713	0.112224
SPAC17C9.02c	lys7	0.888776	6.72522e-06	0.919368	0.000131176	0.198736	0.210843
SPAC17C9.03	tif471	-0.0183381	0.919213	-0.705274	0.000102419	-0.162943	0.364343
SPAC17C9.05c	pmc3	0.468994	0.00408666	0.209617	0.264103	0.260265	0.0566298
SPAC17C9.06	sam50	0.221127	0.200559	0.739838	0.000286864	0.363637	0.023918
SPAC17C9.07	alg8	-0.196246	0.320465	-0.04114	0.855703	-0.105476	0.560941
SPAC17C9.08	pnu1	0.0727319	0.638353	0.354436	0.0458577	0.076504	0.594241
SPAC17C9.09c	tim13	1.2078	2.95072e-09	1.16987	3.89803e-08	0.168628	0.390692
SPAC17C9.10	stm1	0.378734	0.00893472	0.200468	0.205246	-0.0684563	0.60537
SPAC17C9.11c	SPAC17C9.11c	1.14059	2.01379e-23	0.632757	3.53951e-07	0.127252	0.187363
SPAC17C9.12	scs22	0.366433	0.000606786	0.581964	6.22245e-07	0.161373	0.112878
SPAC17C9.13c	cut8	0.0561691	0.579621	0.43026	0.000223786	0.0806436	0.395134
SPAC17C9.14	pex19	0.606731	7.60807e-05	0.880668	1.99261e-07	0.482537	0.000919434
SPAC17C9.15c	SPAC17C9.15c	0.582408	0.000385297	0.972215	3.88081e-08	0.53145	0.000824673
SPAC17C9.16c	mfs1	-0.198348	0.283563	-0.492216	0.00946721	-0.524039	0.00372743
SPAC17D4.01	pex7	1.15243	2.15133e-07	1.69229	5.04581e-14	0.0342832	0.876902
SPAC17D4.02	cdc45	0.00502337	0.976073	0.0760401	0.69675	0.0233528	0.876001
SPAC17D4.03c	cis4	-0.506513	0.00489025	-0.553218	0.00706658	-0.353794	0.0291128
SPAC17D4.04	trm401	0.394872	0.00140067	0.402066	0.00589965	0.200312	0.0607935
SPAC17G6.02c	tco1	0.0807696	0.68421	-0.812193	6.54268e-05	0.173746	0.337369
SPAC17G6.03	SPAC17G6.03	0.243898	0.103595	0.0352438	0.834557	0.218433	0.0992449
SPAC17G6.04c	cpp1	0.20061	0.306167	0.0745446	0.721222	-0.187562	0.312286
SPAC17G6.05c	bro1	-0.293659	0.155708	-0.571333	0.0104997	-0.0459298	0.81141
SPAC17G6.06	rps2401	1.12284	0.000428042	1.01556	0.00147205	0.449156	0.158364
SPAC17G6.07c	use1	0.0892794	0.612415	0.338622	0.0791198	0.253767	0.132542
SPAC17G6.08	pep7	-0.0550857	0.698405	0.282852	0.118985	0.000541764	0.996467
SPAC17G6.09	sec62	-0.0419659	0.783395	0.226453	0.211904	-0.183699	0.180211
SPAC17G6.10	ssr1	0.151715	0.300455	0.0402095	0.801302	0.210114	0.1247
SPAC17G6.11c	SPAC17G6.11c	-1.14258	4.63113e-20	-1.33297	3.05885e-22	-0.70464	1.02952e-09
SPAC17G6.12	cul1	0.605947	0.00154102	0.621519	0.00324022	0.293427	0.0980841
SPAC17G6.13	slt1	-0.0180109	0.885281	0.505369	0.000329643	0.722139	2.21558e-09
SPAC17G6.14c	uap56	0.380429	0.00547197	0.0740282	0.5969	0.209018	0.119651
SPAC17G6.15c	fsf1	0.691065	2.17662e-08	0.171708	0.20674	0.214674	0.0342605
SPAC17G6.16c	ysh1	-0.112789	0.262649	-0.233093	0.0370372	0.0891834	0.33637
SPAC17G6.17	pof8	0.00818256	0.959979	-0.0343241	0.85959	0.00446262	0.974385
SPAC17G8.01c	trl1	-0.75831	1.57703e-06	-0.667771	0.000291481	-0.115679	0.427277
SPAC17G8.02	urh2	-0.561513	0.00189218	0.0310502	0.88743	0.16865	0.322675
SPAC17G8.03c	dpb3	0.176544	0.155529	0.301511	0.0456291	0.277641	0.0103905
SPAC17G8.04c	arc5	0.517184	3.38139e-05	-0.0188696	0.882698	0.40356	0.000823506
SPAC17G8.05	med20	0.691999	0.000290798	0.852268	0.000125503	0.440679	0.0100699
SPAC17G8.06c	SPAC17G8.06c	0.610484	0.000105746	0.567343	0.000525106	0.449034	0.0034535
SPAC17G8.07	yaf9	-0.159612	0.324286	0.177298	0.342186	0.0970587	0.521666
SPAC17G8.08c	SPAC17G8.08c	0.222295	0.138392	0.596062	0.000497746	0.240768	0.0872759
SPAC17G8.09	shg1	-0.00602563	0.974236	0.368617	0.0977562	-0.135496	0.422396
SPAC17G8.10c	dma1	-0.209685	0.164243	0.0371841	0.837612	-0.114363	0.396023
SPAC17G8.11c	imt3	-1.00893	2.81711e-10	-1.70617	6.42509e-24	-0.495269	0.000570066
SPAC17G8.12	sec3	-0.278969	0.047656	-0.487561	0.00142338	-0.037539	0.775344
SPAC17G8.13c	mst2	-0.249157	0.0844739	-0.468201	0.00277078	-0.0324237	0.809908
SPAC17G8.14c	pck1	-0.719282	5.35391e-06	-1.04792	3.84038e-10	-0.0940632	0.533781
SPAC17G8.15	wip1	0.495083	0.00936468	0.818573	0.000663211	0.256399	0.112519
SPAC17H9.01	cid16	-0.43817	0.01771	-0.923268	2.69107e-06	-0.235121	0.166292
SPAC17H9.02	mtl1	-1.18661	1.11322e-17	-0.48657	0.0026841	0.101905	0.453118
SPAC17H9.03c	rdl1	-0.114705	0.474171	0.432113	0.0420275	0.129342	0.3547
SPAC17H9.04c	nrp1	-0.823863	4.76702e-08	-0.627626	0.000265741	-0.911949	5.68099e-11
SPAC17H9.05	ebp2	-0.70473	2.00866e-08	-0.58815	8.54205e-06	-0.260809	0.0336243
SPAC17H9.06c	SPAC17H9.06c	-0.0108524	0.933136	0.00887066	0.949775	0.0916795	0.454179
SPAC17H9.07	srp21	0.459021	0.00553288	0.597559	0.000849618	0.20435	0.194992
SPAC17H9.08	SPAC17H9.08	0.238102	0.0507347	0.28609	0.0426187	-0.077091	0.476064
SPAC17H9.09c	ras1	0.309103	0.0382769	0.445121	0.0100673	-0.104224	0.435071
SPAC17H9.10c	ddb1	-0.268847	0.0256372	-0.289727	0.0393438	-0.321435	0.00236198
SPAC17H9.11	gmf1	0.503056	2.13456e-05	0.603015	1.13679e-05	0.561857	1.50667e-07
SPAC17H9.12c	cyc2	0.181628	0.175297	-0.045788	0.757626	-0.366808	0.00205712
SPAC17H9.13c	pro2	0.735238	1.18781e-10	0.853217	2.20536e-10	0.576602	1.23376e-08
SPAC17H9.14c	pdi2	0.0897169	0.509115	0.654967	2.69712e-06	0.171518	0.203291
SPAC17H9.16	tom22	0.555253	2.42794e-06	0.624922	1.90667e-06	0.440921	5.62727e-05
SPAC17H9.17c	mdm10	0.215866	0.200665	0.403853	0.0499514	0.0716804	0.622014
SPAC17H9.18c	SPAC17H9.18c	-0.185464	0.752468	-0.285366	0.622052	-0.573737	0.323166
SPAC17H9.19c	cdt2	-0.214327	0.257188	-0.614268	0.00257064	-0.4046	0.0180162
SPAC17H9.20	psc3	-0.201358	0.0636948	-0.401451	0.000670749	0.300082	0.003321
SPAC1805.01c	ppk6	-0.0875487	0.431329	0.0411382	0.758296	0.167975	0.0892538
SPAC1805.02c	etf2	0.841918	0.000562341	0.815111	0.00102958	0.411059	0.088663
SPAC1805.03c	trm13	-0.263929	0.163117	-0.0139909	0.949077	0.0669264	0.702983
SPAC1805.04	nup132	-0.346354	0.00103707	0.049118	0.698941	0.0461474	0.635664
SPAC1805.05	cki3	-0.360615	0.0021478	-0.33036	0.0111319	-0.181436	0.0992663
SPAC1805.06c	hem2	0.61632	8.49224e-07	0.85358	7.43837e-09	0.283592	0.0114557
SPAC1805.07c	dad2	0.50545	0.0164269	0.517575	0.0423579	-0.448615	0.00749807
SPAC1805.08	dlc1	0.776145	2.14032e-08	0.772982	3.62528e-07	0.288934	0.0249531
SPAC1805.09c	fmt1	-0.252582	0.228416	-0.23638	0.326326	-0.485256	0.00920036
SPAC1805.10	SPAC1805.10	0.986576	0.00115591	0.39916	0.188717	0.600156	0.0479883
SPAC1805.11c	rps2602	1.03452	0.000450053	0.197154	0.503834	0.604741	0.0400887
SPAC1805.12c	uep1	1.25864	5.63219e-05	1.10053	0.000440555	0.436518	0.161807
SPAC1805.13	rpl14	0.659633	0.0371587	0.210236	0.506765	0.692727	0.0285537
SPAC1805.14	SPAC1805.14	-1.03416	1.96269e-09	-1.31725	1.06681e-12	-0.324866	0.0474015
SPAC1805.15c	pub2	-0.275834	0.0786347	-0.108189	0.54973	-0.169948	0.23714
SPAC1805.16c	SPAC1805.16c	0.37109	0.234756	-0.157862	0.618303	-0.665717	0.0294188
SPAC1805.17	crm1	0.102458	0.562125	-0.302755	0.0976514	-0.0888123	0.601775
SPAC1805.18	new2	1.47107	1.69087e-08	0.208953	0.4194	0.37688	0.0991684
SPAC1834.01	erf1	0.376089	0.0118434	0.319492	0.0434357	-0.339995	0.0172539
SPAC1834.02	aro1	0.376873	0.0160963	-0.0635469	0.691374	-0.0796112	0.601763
SPAC1834.03c	hhf1	1.546	3.13489e-11	2.17186	7.4092e-20	0.343145	0.137414
SPAC1834.04	hht1	1.63061	2.55814e-16	2.41036	1.00093e-31	0.706627	0.000336342
SPAC1834.05	alg9	0.0585641	0.711696	-0.0727693	0.685028	-0.106723	0.447175
SPAC1834.06c	pmo25	-0.0134875	0.921203	0.854222	5.26663e-07	0.269843	0.0342099
SPAC1834.07	klp3	-0.175981	0.207927	-0.188404	0.260041	-0.329728	0.00532393
SPAC1834.08	mak1	-0.893973	4.49255e-09	-1.2851	7.90507e-16	-0.303835	0.0382631
SPAC1834.09	mug51	0.256148	0.0513924	0.833133	2.46152e-06	0.268436	0.0172221
SPAC1834.10c	SPAC1834.10c	0.80585	2.6627e-09	1.5384	1.27794e-17	0.638426	7.78355e-08
SPAC1834.11c	sec18	-0.129357	0.24074	-0.191262	0.106824	0.273619	0.00947824
SPAC1834.13	SPAC1834.13	-0.0153101	0.965212	-0.235404	0.542287	0.432084	0.177975
SPAC1851.02	slc1	0.969661	2.61141e-14	1.07459	3.57185e-13	0.0316922	0.777226
SPAC1851.03	ckb1	0.78431	7.5563e-12	0.773462	2.94213e-09	0.226324	0.02664
SPAC1851.04c	ric1	-0.0528833	0.691636	-0.13519	0.367938	-0.0221942	0.854271
SPAC186.01	pfl9	-1.84287	0.00163735	-0.363566	0.526553	0.0905229	0.877352
SPAC186.02c	SPAC186.02c	-1.31235	0.0221276	-1.4967	0.00756954	-0.34461	0.552973
SPAC186.03	SPAC186.03	3.0666	8.33238e-12	3.16845	1.36841e-10	2.05916	2.0615e-07
SPAC186.04c	SPAC186.04c	2.19683	2.18558e-06	0.966256	0.0354039	-1.87184	5.29325e-08
SPAC186.05c	SPAC186.05c	0.388797	0.36137	-0.50661	0.245233	-1.353	0.000124499
SPAC186.06	SPAC186.06	1.55811	0.00451851	0.408667	0.45606	-1.07315	0.018783
SPAC186.07c	SPAC186.07c	-2.43717	1.64136e-05	-3.52909	4.6765e-10	-1.61462	0.00330461
SPAC186.08c	SPAC186.08c	0.104413	0.854407	-1.00748	0.0771289	-0.188563	0.748027
SPAC186.09	pdc102	-0.111454	0.842706	-0.759828	0.181461	0.451556	0.407854
SPAC18B11.02c	SPAC18B11.02c	0.0892668	0.643758	0.512015	0.0146359	0.278864	0.135695
SPAC18B11.03c	SPAC18B11.03c	0.00195883	0.991266	-0.0207601	0.918788	0.217618	0.180987
SPAC18B11.04	ncs1	-0.145805	0.296115	0.182156	0.259694	0.0470465	0.717248
SPAC18B11.05	gpi18	0.299134	0.0722905	0.286111	0.139078	-0.061543	0.670832
SPAC18B11.06	lcp5	-0.70022	2.02824e-07	-0.411742	0.00648415	-0.23485	0.067202
SPAC18B11.07c	rhp6	1.57721	3.82875e-26	1.57235	5.61702e-23	0.675429	1.831e-06
SPAC18B11.08c	SPAC18B11.08c	1.37889	1.44715e-20	1.70928	3.20761e-22	0.731716	3.32943e-08
SPAC18B11.09c	SPAC18B11.09c	0.680115	0.00031742	0.402957	0.0549502	-0.62062	0.000118881
SPAC18B11.10	tup11	-0.118911	0.419324	0.130158	0.447171	0.219446	0.10761
SPAC18B11.11	SPAC18B11.11	-0.208456	0.340147	-0.405527	0.0874978	-0.11187	0.581401
SPAC18G6.01c	SPAC18G6.01c	1.16348	8.82732e-13	1.15451	2.15207e-09	0.115673	0.390596
SPAC18G6.02c	chp1	-0.562644	0.00118514	-0.550333	0.00479878	0.0311219	0.848107
SPAC18G6.03	ypt3	0.531674	0.000142463	1.09131	2.1136e-13	0.137413	0.314519
SPAC18G6.04c	shm2	0.587541	3.08149e-07	0.410396	0.00158858	0.101447	0.309776
SPAC18G6.05c	gcn1	-0.403305	0.0186883	-0.56626	0.00145275	-0.201381	0.22859
SPAC18G6.06	utp11	-0.179958	0.223329	-0.167313	0.2924	0.00858785	0.951568
SPAC18G6.07c	mra1	-0.205065	0.0421279	-0.360468	0.00159901	0.0727309	0.423885
SPAC18G6.09c	edc1	-0.540955	0.00114849	-1.27302	5.59288e-14	-0.428658	0.00772977
SPAC18G6.10	lem2	0.0392939	0.771285	-0.125799	0.41198	-0.146029	0.218633
SPAC18G6.11c	rrn3	-0.177046	0.23297	-0.615061	0.000132143	-0.423855	0.00126713
SPAC18G6.12c	SPAC18G6.12c	1.0023	1.92695e-08	0.888851	2.1244e-05	0.30956	0.0353975
SPAC18G6.13	SPAC18G6.13	1.23074	9.1492e-07	1.54487	2.37811e-07	0.435661	0.0471618
SPAC18G6.14c	rps7	0.494892	0.0873438	0.320985	0.268054	0.244471	0.398014
SPAC18G6.15	mal3	0.625649	3.66358e-08	0.846941	1.11883e-09	0.209491	0.032053
SPAC1952.01	gab1	-0.507601	0.0111669	-0.248434	0.298072	-0.0614452	0.736628
SPAC1952.02	tma23	-0.657303	0.000857478	-0.234155	0.271729	0.0153762	0.936371
SPAC1952.03	otu2	-0.0483056	0.762319	-0.506576	0.00231412	0.103402	0.497696
SPAC1952.04c	SPAC1952.04c	0.849196	6.76438e-07	0.652901	0.000958625	0.192914	0.171119
SPAC1952.05	gcn5	-0.352255	0.014552	0.0970908	0.593382	0.0833628	0.521702
SPAC1952.06c	SPAC1952.06c	-0.189413	0.233056	0.255868	0.183604	0.241572	0.0992917
SPAC1952.07	rad1	0.574556	9.19758e-07	0.775498	4.4493e-08	0.178896	0.077976
SPAC1952.08c	SPAC1952.08c	0.6412	4.3406e-12	0.816443	2.82047e-13	0.196558	0.0141034
SPAC1952.09c	SPAC1952.09c	-0.117058	0.561482	-0.306963	0.156692	-0.758823	4.98328e-05
SPAC1952.10c	SPAC1952.10c	-1.04405	2.09836e-05	-0.922675	0.00103949	-0.322528	0.160557
SPAC1952.11c	ure2	0.656067	1.04601e-05	0.52727	0.00125924	0.22684	0.0958369
SPAC1952.12c	csn71	-1.10735	1.13727e-12	-0.778715	2.42439e-05	0.0879439	0.55765
SPAC1952.13	ned1	0.00654831	0.968849	-0.365166	0.0435239	0.0238101	0.876444
SPAC1952.14c	mrpl25	1.03272	3.16825e-11	1.44777	1.03297e-14	0.536776	0.000118922
SPAC1952.15c	rec24	-0.427719	0.0147287	-0.728932	0.000177888	0.0258911	0.870653
SPAC1952.16	rga9	-0.17821	0.202606	-0.448657	0.00286028	0.216446	0.0998935
SPAC1952.17c	SPAC1952.17c	-0.208183	0.0955644	-0.0824742	0.581646	0.132118	0.236655
SPAC19A8.01c	sec73	-0.448002	0.0238349	-1.14469	2.42835e-08	-0.483964	0.00866559
SPAC19A8.02	SPAC19A8.02	-0.183928	0.347594	-0.0712305	0.733403	0.133587	0.480676
SPAC19A8.03	ymr1	0.118958	0.520434	-0.138301	0.500571	-0.138959	0.396406
SPAC19A8.04	erg5	0.547548	0.000153645	-0.0186486	0.899113	-0.0794411	0.573352
SPAC19A8.05c	sst4	-0.206353	0.309084	0.0156086	0.943181	-0.0477313	0.80708
SPAC19A8.06	SPAC19A8.06	-0.873588	1.316e-08	0.101039	0.592582	0.00601626	0.96756
SPAC19A8.07c	imp4	-0.774181	3.27076e-10	-0.528981	0.000194718	-0.510413	8.26219e-06
SPAC19A8.08	upf2	-0.282784	0.0252806	0.0151205	0.921867	-0.168195	0.136018
SPAC19A8.09	yos1	1.13316	5.94386e-11	1.35137	1.03506e-09	0.276813	0.0425565
SPAC19A8.10	rfp1	0.969404	2.39501e-15	1.06246	1.2295e-13	0.346687	0.0012214
SPAC19A8.11c	irc6	0.797656	2.28049e-16	0.719819	1.07335e-10	0.258432	0.00229642
SPAC19A8.12	dcp2	0.327186	0.0804268	0.0389069	0.847136	0.0312409	0.855705
SPAC19A8.13	usp101	0.324173	0.0121836	0.25196	0.0888246	0.476395	3.94917e-05
SPAC19A8.14	pth2	0.999185	5.11963e-11	0.641411	0.000133425	0.274584	0.0359688
SPAC19A8.15	trp2	0.830261	2.69366e-12	0.583764	2.59738e-06	0.359317	0.00157835
SPAC19A8.16	prl65	-1.91248	1.05019e-14	-2.02015	1.21125e-14	-3.57523	7.13144e-53
SPAC19B12.01	SPAC19B12.01	-1.11154	3.09084e-13	-1.42117	2.81946e-18	-0.298657	0.0404103
SPAC19B12.02c	gas1	-0.73925	3.7029e-07	-0.339771	0.0267528	-0.540937	0.00014886
SPAC19B12.03	bgs3	-1.13022	2.31255e-07	-1.92792	2.19609e-18	-0.637856	0.00303579
SPAC19B12.04	rps3001	0.97235	0.001038	0.805237	0.00669614	0.765764	0.00970531
SPAC19B12.05c	fcp1	0.570432	6.56436e-05	0.572763	0.000171457	0.162593	0.233588
SPAC19B12.06c	rbd4	1.03665	2.43125e-09	1.46633	3.64221e-14	0.137431	0.402447
SPAC19B12.07c	SPAC19B12.07c	0.334965	0.0946922	0.813645	0.000386262	0.288121	0.126858
SPAC19B12.08	atg4	0.505915	0.00595909	0.562268	0.00987251	0.171348	0.279209
SPAC19B12.09	srp14	0.421552	0.0181389	0.711212	0.000387777	0.110104	0.509757
SPAC19B12.10	sst2	0.183388	0.150371	0.236522	0.0822867	0.251461	0.0404326
SPAC19B12.11c	SPAC19B12.11c	-0.215785	0.205333	-0.0274551	0.878516	-0.125169	0.451129
SPAC19B12.12c	yip11	0.210266	0.234393	0.258056	0.196547	-0.0684513	0.670367
SPAC19B12.13	cox1102	-0.18731	0.283201	-0.261861	0.194575	-0.454694	0.00264559
SPAC19D5.01	pyp2	-0.785499	0.00115495	-1.79209	1.85475e-13	-0.0327447	0.889367
SPAC19D5.02c	pex22	0.213068	0.0582721	0.594306	2.84129e-05	0.120117	0.220419
SPAC19D5.03	cid1	-0.74876	1.37666e-06	-0.284991	0.145448	-0.179474	0.203601
SPAC19D5.04	ptr1	-0.605457	0.000924125	-0.932339	5.45844e-07	-0.362709	0.0440629
SPAC19D5.05c	imp3	-0.136255	0.328493	0.474798	0.00588618	-0.283232	0.0253128
SPAC19D5.06c	din1	0.410553	0.0471682	0.367445	0.117134	0.532363	0.00445856
SPAC19D5.07	uga1	-0.69798	2.94309e-07	-0.77938	3.13834e-07	0.303713	0.0191169
SPAC19D5.09c	Tf2-8	-0.939386	0.000687769	-2.05341	1.48073e-13	0.367413	0.173304
SPAC19D5.10c	SPAC19D5.10c	-0.100248	0.807407	0.123447	0.791485	0.0289303	0.938018
SPAC19D5.11c	ctf8	-0.578729	0.00142503	-0.140573	0.520443	-0.388178	0.0193739
SPAC19E9.01c	nup40	0.0332554	0.823596	0.194504	0.260835	-0.0370495	0.78418
SPAC19E9.02	fin1	-0.36227	0.00230814	-0.322188	0.0179719	-0.252555	0.0194644
SPAC19E9.03	pas1	0.620644	0.00111137	-0.2018	0.295566	-0.134816	0.46146
SPAC19G12.01c	cut20	0.0122941	0.956254	-0.425094	0.0796719	-0.283436	0.152333
SPAC19G12.02c	pms1	0.449799	0.0219321	0.434264	0.0303437	-0.436462	0.024057
SPAC19G12.03	cda1	0.851936	0.000104767	0.824861	0.000248969	-0.500161	0.0203385
SPAC19G12.04	dal1	0.579867	0.00134492	0.249036	0.195227	-0.901385	5.81209e-08
SPAC19G12.05	mce1	-0.470733	0.000518777	-0.814598	2.9767e-08	0.328608	0.0100946
SPAC19G12.06c	hta2	1.38361	8.14456e-12	1.98012	1.74097e-21	0.156118	0.435907
SPAC19G12.07c	rsd1	-1.22977	7.18772e-35	-1.3149	3.70845e-33	-0.480101	4.28121e-07
SPAC19G12.08	scs7	1.03679	5.1219e-08	0.390415	0.0462883	-0.255047	0.153468
SPAC19G12.09	SPAC19G12.09	-0.697972	0.000771828	0.135042	0.527054	-0.859505	3.04551e-05
SPAC19G12.10c	cpy1	-0.711397	1.06302e-05	-1.09833	1.32985e-11	-0.617537	0.000123343
SPAC19G12.11	coq9	0.569185	0.000260428	0.84213	3.67111e-06	0.484038	0.000672209
SPAC19G12.12	dlp1	0.221277	0.14528	0.628309	0.000735723	0.238788	0.0798447
SPAC19G12.13c	poz1	0.564687	7.9919e-05	0.990803	7.00512e-09	0.269562	0.0379947
SPAC19G12.14	its3	-0.643976	8.38794e-07	-0.928292	5.1921e-11	-0.259106	0.0337077
SPAC19G12.15c	tpp1	-0.240954	0.0767954	-0.0980888	0.494518	0.205086	0.123175
SPAC19G12.16c	adg2	-0.672461	0.0244674	-1.12522	0.000185037	-0.932606	0.00167133
SPAC19G12.17	erh1	0.936432	1.24228e-07	1.28035	6.20183e-08	0.0797726	0.556648
SPAC1A6.01c	SPAC1A6.01c	0.254892	0.0111318	0.335062	0.00305301	0.102273	0.268633
SPAC1A6.02	SPAC1A6.02	0.291923	0.0151692	0.421802	0.0026693	0.0992224	0.356102
SPAC1A6.03c	SPAC1A6.03c	-0.158244	0.445977	-0.401198	0.057036	0.358045	0.0817271
SPAC1A6.04c	plb1	1.41479	3.18217e-05	0.780875	0.0217744	0.710619	0.0364382
SPAC1A6.05c	ptl3	0.215899	0.0932557	0.578769	0.000247441	0.386399	0.000819541
SPAC1A6.06c	meu31	0.157037	0.438721	-1.03945	2.54973e-07	0.132217	0.450435
SPAC1A6.07	sle1	0.23977	0.0324293	0.0903142	0.463937	0.108908	0.289672
SPAC1A6.08c	mug125	-0.104395	0.622412	-0.569286	0.0125227	0.495435	0.0114166
SPAC1A6.09c	lag1	-0.399955	0.00931002	-0.347452	0.0516414	-0.405878	0.00316077
SPAC1A6.10	tcd1	0.0201958	0.90331	0.75524	9.19803e-05	0.161394	0.307903
SPAC1A6.11	SPAC1A6.11	-0.892074	0.0112178	-2.75393	2.25945e-15	0.151	0.663414
SPAC1B1.01	deb1	-0.345756	0.0252718	-0.713167	1.60531e-05	-0.242225	0.0911615
SPAC1B1.02c	SPAC1B1.02c	-0.223329	0.134688	0.103233	0.567904	0.0351229	0.795011
SPAC1B1.03c	kap95	0.0449445	0.672853	0.314095	0.00993493	0.286856	0.00396092
SPAC1B1.04c	pan3	-0.361137	0.00464975	-0.230163	0.121671	-0.211477	0.0676993
SPAC1B2.02c	ugo1	-0.505762	8.35148e-06	-0.333693	0.0128036	-0.0164905	0.874067
SPAC1B2.03c	SPAC1B2.03c	0.0709856	0.648739	-0.190827	0.248214	-0.306873	0.036472
SPAC1B2.04	cox6	1.23588	5.20677e-14	0.550868	0.00103538	-0.0689598	0.658629
SPAC1B2.05	mcm5	-0.498438	0.00022004	-0.869748	1.33516e-09	-0.213154	0.0926452
SPAC1B2.06	SPAC1B2.06	0.598889	0.137512	0.22391	0.609592	0.823193	0.0203269
SPAC1B3.01c	SPAC1B3.01c	1.7027	6.12107e-43	1.34662	8.82271e-25	0.207886	0.0701205
SPAC1B3.02c	SPAC1B3.02c	1.37206	7.89636e-15	1.7512	5.49879e-19	0.255239	0.124176
SPAC1B3.03c	wis2	0.0553875	0.66973	1.12001	8.78815e-15	0.713867	2.16476e-08
SPAC1B3.04c	guf1	-0.941893	4.11688e-10	-1.00122	4.07067e-09	-0.478862	0.000566763
SPAC1B3.05	not3	-0.0986402	0.422747	-0.64529	5.50097e-07	0.0399702	0.728652
SPAC1B3.06c	SPAC1B3.06c	-1.66074	1.39065e-34	-1.5365	5.40788e-26	-0.145637	0.278177
SPAC1B3.07c	vps28	-0.0329466	0.808873	0.717315	6.8078e-05	0.253263	0.0389879
SPAC1B3.08	SPAC1B3.08	0.037353	0.768928	0.621749	6.65618e-05	-0.1189	0.304544
SPAC1B3.09c	SPAC1B3.09c	-0.222508	0.0675688	0.0292202	0.844145	-0.0564632	0.601553
SPAC1B3.10c	SPAC1B3.10c	-0.855728	0.000264912	-0.974507	0.000274403	-0.386965	0.0674484
SPAC1B3.11c	ypt4	0.942316	2.92532e-08	1.16477	4.2981e-10	0.468185	0.00356783
SPAC1B3.12c	rpb10	0.569715	0.00989199	0.540885	0.016091	0.686047	0.00171124
SPAC1B3.13	nan1	-0.548354	0.000203084	0.282354	0.122482	-0.370679	0.00707132
SPAC1B3.14	vma3	1.82554	1.61195e-36	1.90712	7.24006e-37	0.926056	5.25193e-11
SPAC1B3.15c	SPAC1B3.15c	1.02891	1.18226e-11	0.488769	0.00224068	0.70157	4.35024e-07
SPAC1B3.16c	vht1	0.00995283	0.959008	-0.486909	0.0154388	-0.209582	0.254243
SPAC1B3.17	clr2	-0.367755	0.0564762	-0.17019	0.460026	0.122211	0.485536
SPAC1B3.18c	mrps18	0.477781	0.023734	0.488597	0.0450848	0.0764658	0.679879
SPAC1B3.20	SPAC1B3.20	0.937119	3.56952e-06	1.29056	5.19591e-09	0.46555	0.0159635
SPAC1B3.21	coa3	-0.167802	0.516714	0.569973	0.089594	-0.308286	0.174698
SPAC1B9.02c	sck1	-0.635991	6.5316e-05	-0.203058	0.248717	-0.210971	0.169805
SPAC1B9.03c	SPAC1B9.03c	-0.837584	4.51162e-09	-0.450294	0.00404792	-0.217189	0.116879
SPAC1D4.01	tls1	0.256958	0.0372212	0.0949298	0.479373	0.18752	0.101623
SPAC1D4.02c	grh1	0.32996	0.00452861	0.176831	0.163917	0.238982	0.0262131
SPAC1D4.03c	aut12	-0.424263	0.0247036	0.130844	0.578892	0.175118	0.315241
SPAC1D4.04	cct2	0.312855	0.00107514	0.749113	6.08305e-12	0.200452	0.0262122
SPAC1D4.05c	SPAC1D4.05c	0.272627	0.00419333	0.679762	2.38982e-10	0.189923	0.0351127
SPAC1D4.06c	csk1	-0.237345	0.261921	-0.0146339	0.952513	-0.176441	0.360986
SPAC1D4.07c	#N/A	-0.765112	0.0138879	-0.175773	0.644385	-0.280699	0.325728
SPAC1D4.08	pis1	0.41275	0.0053669	0.355644	0.0370801	-0.0917494	0.477131
SPAC1D4.09c	rtf2	-0.063507	0.624325	0.33212	0.0240578	0.318056	0.00988334
SPAC1D4.10	trz1	0.444411	0.0094782	-0.309474	0.0851739	-0.181971	0.212763
SPAC1D4.11c	lkh1	0.0668839	0.757536	-0.333467	0.14052	-0.41247	0.0442699
SPAC1D4.12	rad15	0.0394511	0.80882	-0.368353	0.0369736	-0.230102	0.114046
SPAC1D4.13	byr1	0.491179	3.82988e-05	0.599259	2.54426e-05	-0.579081	1.04957e-08
SPAC1D4.14	tho2	-0.0158595	0.921656	-0.358453	0.0339972	-0.055623	0.717243
SPAC1F12.02c	tma19	0.972614	0.000852804	0.910429	0.00182059	0.630409	0.0305228
SPAC1F12.04c	SPAC1F12.04c	1.8933	3.42928e-27	2.37582	2.20265e-25	1.03017	1.3003e-12
SPAC1F12.05	any2	0.255751	0.0752698	0.178267	0.263231	-0.0819021	0.532887
SPAC1F12.06c	SPAC1F12.06c	-0.159928	0.314113	-0.241121	0.174556	-0.413215	0.00406426
SPAC1F12.07	ser1	0.749871	5.07481e-12	0.582565	6.43064e-07	0.606079	2.61195e-09
SPAC1F12.08	cab4	1.54841	1.6836e-21	1.42297	1.46916e-13	0.321035	0.0125196
SPAC1F12.09	gpi17	-0.171962	0.200257	0.041196	0.800824	0.156797	0.191089
SPAC1F12.10c	SPAC1F12.10c	-0.70307	5.21261e-07	-0.365404	0.0190657	0.462337	0.000734701
SPAC1F3.01	rrp6	-0.559081	7.13068e-05	3.7137	4.13624e-34	-0.329389	0.0148314
SPAC1F3.02c	mkh1	-0.306393	0.102954	-0.763091	9.38181e-05	-0.183351	0.307203
SPAC1F3.03	sro7	0.154645	0.132568	0.404664	0.000866032	0.168987	0.0698513
SPAC1F3.04c	tsr3	0.550902	1.85248e-05	0.915467	7.55147e-09	0.385708	0.000690509
SPAC1F3.05	gga21	0.241508	0.103744	0.21535	0.194651	0.427684	0.00180699
SPAC1F3.06c	spo15	-0.0819583	0.565036	-0.46713	0.00144006	-0.194466	0.159606
SPAC1F3.07c	rsc58	0.333261	0.0112099	0.193806	0.203544	0.0387522	0.729132
SPAC1F3.08c	SPAC1F3.08c	-0.528505	0.289206	-1.07805	0.0376631	-0.883615	0.0470605
SPAC1F3.09	mug161	0.928708	3.01468e-09	0.750442	7.78821e-06	0.160257	0.272427
SPAC1F3.10c	37165	0.651059	4.76665e-06	0.376736	0.012386	0.06587	0.622603
SPAC1F5.02	pdi1	0.182133	0.145909	0.130252	0.311507	0.261118	0.0341299
SPAC1F5.03c	SPAC1F5.03c	-0.549625	0.0001931	-0.476172	0.00280426	-0.21101	0.135676
SPAC1F5.04c	cdc12	-0.462369	0.00583103	-0.898634	2.70809e-07	-0.25723	0.108636
SPAC1F5.05c	mso1	-0.0684199	0.704193	0.862816	0.000194992	0.353023	0.03518
SPAC1F5.06	lsh1	-0.326471	0.00639743	-0.492652	0.000101476	-0.189557	0.0983926
SPAC1F5.07c	hem14	0.364612	0.0177292	0.0298969	0.860624	-0.127749	0.337498
SPAC1F5.08c	yam8	-0.291961	0.118462	0.472294	0.0488514	-0.0721043	0.672113
SPAC1F5.09c	shk2	0.26274	0.295572	0.563104	0.066934	0.602321	0.00706776
SPAC1F5.10	fal1	0.548937	5.36282e-05	0.900131	5.1543e-09	0.20844	0.100988
SPAC1F5.11c	tra2	-0.552792	0.0010855	-0.949998	5.10879e-08	-0.223295	0.17475
SPAC1F7.01c	spt6	0.390704	0.00461962	-0.353373	0.0123671	0.0355063	0.785481
SPAC1F7.02c	has1	-0.605644	7.39627e-07	-0.206548	0.14425	-0.389604	0.000683966
SPAC1F7.03	pkd2	-0.894333	1.17438e-08	-0.914997	1.12406e-07	-0.691253	2.58664e-06
SPAC1F7.04	rho1	-0.0272898	0.844352	-0.0427448	0.765779	-0.00885006	0.94828
SPAC1F7.05	cdc22	-0.274507	0.0411443	0.0788391	0.581745	-0.221107	0.0914383
SPAC1F7.06	hsp3105	-1.01514	7.06554e-06	-1.10093	1.97399e-05	-0.669948	0.00100052
SPAC1F7.07c	fip1	1.20894	9.52596e-08	-0.0682637	0.762357	-0.996625	2.03664e-06
SPAC1F7.08	fio1	1.2764	1.0994e-08	-0.361767	0.100872	-0.968471	4.99273e-06
SPAC1F7.09c	dal2	0.0123422	0.954914	-0.418129	0.0596896	-0.798753	0.000187551
SPAC1F7.10	SPAC1F7.10	0.576301	0.00102594	0.33954	0.0739278	-0.458903	0.00402701
SPAC1F7.11c	SPAC1F7.11c	-0.112343	0.533395	-0.231822	0.238589	-0.0356011	0.832435
SPAC1F7.12	yak3	0.222097	0.089531	0.246485	0.0653531	-0.456275	0.000404451
SPAC1F7.13c	rpl801	0.886717	0.00348585	0.505025	0.0964078	0.475795	0.116729
SPAC1F7.14c	tam6	-1.06993	0.000158013	-0.830827	0.0119112	-0.193791	0.467513
SPAC1F8.01	ght3	0.902738	0.0399754	-0.336125	0.44323	-3.59699	4.0511e-19
SPAC1F8.02c	shu1	-2.18434	1.33197e-05	-2.54535	5.8848e-07	-5.84533	8.12838e-33
SPAC1F8.03c	str3	0.780348	0.0390475	-0.764698	0.0421656	-2.09022	1.46175e-08
SPAC1F8.04c	SPAC1F8.04c	0.780501	0.00415126	0.555013	0.0446308	-2.00289	8.18852e-14
SPAC1F8.05	isp3	-3.13018	1.74239e-31	-6.92135	2.00406e-150	-3.23808	2.97626e-34
SPAC1F8.06	pfl8	-1.08879	8.61774e-07	-1.23298	3.0409e-07	-1.07901	1.55259e-07
SPAC1F8.07c	pdc101	0.589307	0.0059098	0.122632	0.567013	0.851264	6.9279e-05
SPAC1F8.08	SPAC1F8.08	0.190966	0.569875	0.288096	0.427183	0.262593	0.412093
SPAC20G4.01	caf16	0.60313	7.30712e-06	0.852275	3.18689e-07	0.616665	1.29244e-07
SPAC20G4.02c	fus1	-1.2351	4.13655e-12	-1.28928	2.24082e-11	-0.526358	0.00208433
SPAC20G4.03c	hri1	0.318594	0.36905	0.205158	0.569138	0.763748	0.029843
SPAC20G4.04c	hus1	-0.195296	0.208852	-0.0245156	0.891977	0.179107	0.210784
SPAC20G4.05c	SPAC20G4.05c	-0.556884	0.000108234	-0.417736	0.0163355	-0.928981	4.68265e-14
SPAC20G4.06c	adf1	1.759	5.44749e-12	1.22029	1.82501e-06	0.727286	0.00425515
SPAC20G4.07c	erg4	-0.126734	0.398693	-0.141272	0.42543	-0.122091	0.34891
SPAC20G4.08	pdc1	0.653036	0.000407845	0.414098	0.0352036	0.320939	0.0644478
SPAC20G4.09	SPAC20G4.09	-0.246633	0.502662	0.277572	0.529548	-0.603335	0.0618706
SPAC20G8.01	cdc17	-0.102822	0.47247	0.122007	0.483398	0.0520621	0.68133
SPAC20G8.02	SPAC20G8.02	-0.377857	0.00425804	-0.560402	0.000186439	-0.289097	0.0135156
SPAC20G8.03	itr2	-0.348408	0.00280781	-0.40534	0.00116343	-1.06101	6.28914e-22
SPAC20G8.04c	SPAC20G8.04c	-0.99891	2.89078e-09	-1.57289	1.31637e-19	-0.729271	6.1081e-06
SPAC20G8.05c	cdc15	-0.426981	0.00346832	-0.49953	0.00169997	-0.0385093	0.78044
SPAC20G8.06	not1	-0.389254	0.0286722	-0.845439	3.70666e-06	-0.39186	0.0232111
SPAC20G8.07c	erg2	0.313733	0.00701697	0.262324	0.0480154	0.456007	1.43203e-05
SPAC20G8.08c	fft1	-1.18674	5.45025e-19	-1.08419	1.65537e-12	0.0584187	0.649956
SPAC20G8.09c	nat10	-1.23526	1.13776e-29	-0.750908	1.36121e-09	-0.364566	0.000557018
SPAC20G8.10c	atg6	-0.290446	0.048832	-0.0618648	0.727729	0.310543	0.0212997
SPAC20H4.01	utp5	-0.758474	6.94812e-08	-0.523725	0.000779756	-0.184226	0.171734
SPAC20H4.02	dsc3	0.757458	4.61528e-08	1.33002	2.9569e-17	0.323023	0.0138192
SPAC20H4.03c	tfs1	0.708609	1.67519e-08	0.612593	2.18513e-05	0.328011	0.00267252
SPAC20H4.04	fml2	0.317018	0.0454494	0.32102	0.0720544	-0.033549	0.815357
SPAC20H4.05c	SPAC20H4.05c	0.337327	0.0335113	0.362167	0.0436015	-0.0232683	0.871235
SPAC20H4.06c	SPAC20H4.06c	-0.313568	0.0736164	-0.18698	0.375928	-0.341357	0.0249823
SPAC20H4.07	rad57	-0.0499756	0.711237	0.586393	0.000680689	0.150734	0.216466
SPAC20H4.08	whi2	-0.0937624	0.680304	0.262503	0.290879	0.122725	0.575532
SPAC20H4.09	SPAC20H4.09	0.0644243	0.61429	0.0980101	0.516303	0.0347824	0.75593
SPAC20H4.10	ufd2	-0.299201	0.102531	-0.0755503	0.701664	0.0246916	0.889251
SPAC20H4.11c	rho5	-0.708553	6.93928e-05	-0.981659	4.63295e-07	-0.87622	5.38884e-08
SPAC212.01c	SPAC212.01c	0.691213	0.0281414	0.633542	0.0827637	0.816323	0.00265618
SPAC212.02	SPAC212.02	0.333734	0.560207	0.918285	0.110856	2.22411	0.000110708
SPAC212.03	SPAC212.03	-0.255323	0.640644	-0.0375002	0.943681	0.47421	0.397707
SPAC212.04c	SPAC212.04c	0.918076	1.75965e-05	0.374844	0.104124	-0.0821493	0.648231
SPAC212.05c.1	#N/A	-0.141104	0.634495	0	1	0	1
SPAC212.06c	SPAC212.06c	0.340075	0.534982	0.313513	0.578917	0.13333	0.791877
SPAC212.07c.1	#N/A	0.0228349	0.968302	-0.236162	0.683561	-0.0754353	0.891341
SPAC212.08c	SPAC212.08c	2.69388	1.49503e-09	1.70223	0.000167671	1.37042	7.65176e-05
SPAC212.09c.1	#N/A	1.87946	0.000151802	-0.155772	0.730849	-0.744008	0.0312244
SPAC212.10.1	#N/A	0.275708	0.634781	-1.46467	0.0125519	-0.834898	0.145446
SPAC212.11	tlh1	0.607774	0.0441358	0.0183618	0.955137	-0.300223	0.213002
SPAC212.12	SPAC212.12	3.35177	3.49977e-13	1.98704	1.0437e-05	1.70665	2.90391e-06
SPAC21E11.03c	pcr1	-0.339366	0.131722	-0.882947	0.000151724	-0.467771	0.028724
SPAC21E11.04	aca1	1.72792	8.9388e-14	1.41335	5.78559e-09	0.0671235	0.758507
SPAC21E11.05c	cyp8	0.939629	1.64737e-07	0.976388	3.02402e-07	0.0520532	0.761766
SPAC21E11.06	tif224	-0.228966	0.0510768	-0.108452	0.416371	0.0462683	0.671097
SPAC21E11.07	iba57	0.0993397	0.590512	0.527128	0.0221084	0.372929	0.0241156
SPAC21E11.08	lcb2	0.397486	0.00108831	0.862893	2.63952e-10	0.190254	0.0998519
SPAC222.03c	tim10	1.5542	5.16326e-14	1.92075	2.86077e-18	0.347824	0.081274
SPAC222.04c	ies6	0.393121	0.0143825	0.830028	8.8146e-06	0.775962	2.83927e-07
SPAC222.05c	mss1	-0.181292	0.147718	0.255683	0.11206	-0.115735	0.289298
SPAC222.06	mak16	-0.883438	1.28785e-06	-0.707021	0.000262288	-0.344653	0.0528685
SPAC222.07c	hri2	-0.10666	0.538936	0.207634	0.339311	-0.0629284	0.676454
SPAC222.08c	sno1	-0.043634	0.710262	0.277653	0.0497275	0.212679	0.0464173
SPAC222.09	seb1	-0.61297	1.34497e-07	-1.01162	1.34559e-16	-0.453508	3.78536e-05
SPAC222.10c	byr4	-0.531991	0.0017557	-0.649674	0.000469553	-0.118834	0.457397
SPAC222.11	hem13	2.70649	1.19844e-11	2.75976	9.19417e-12	1.63528	3.57547e-05
SPAC222.12c	atp2	0.495833	0.000367361	-0.479221	0.00059593	-0.475137	0.000549664
SPAC222.13c	SPAC222.13c	0.0793877	0.58163	0.619811	0.000487097	-0.313478	0.0151868
SPAC222.14c	sey1	0.433041	0.00279808	0.860993	2.58656e-07	0.0315008	0.814885
SPAC222.15	meu13	-3.45736	2.77212e-42	-3.59049	8.33011e-41	-0.665509	0.0137183
SPAC222.16c	csn3	0.233007	0.137004	0.961502	3.71734e-06	0.0623329	0.649966
SPAC222.17	SPAC222.17	0.952447	3.22873e-09	0.881887	1.58787e-06	0.0257925	0.853308
SPAC222.18	SPAC222.18	0.302149	0.161291	0.524611	0.0268948	0.382188	0.0625843
SPAC222.19	tam1	0.91308	2.96246e-08	0.783092	4.11836e-05	0.227267	0.0997996
SPAC227.01c	erd1	-0.360601	0.121187	-0.969857	8.49279e-05	-0.577608	0.00495554
SPAC227.02c	rrp15	0.409739	0.025299	0.260401	0.208564	-0.0356005	0.824184
SPAC227.03c	yea6	-1.19586	8.66575e-14	-1.19318	7.7264e-11	-0.812707	3.00359e-08
SPAC227.04	atg10	0.118391	0.534669	0.322425	0.160006	-0.013427	0.935957
SPAC227.05	gim3	0.578021	0.00064164	0.904007	1.31214e-06	0.451359	0.00513968
SPAC227.06	yip5	-0.273338	0.0685385	-0.401608	0.0173601	-0.276749	0.0402968
SPAC227.07c	pab1	0.464459	0.000413382	0.5302	0.000231022	0.0915455	0.458353
SPAC227.08c	yth1	-0.117145	0.376076	0.556621	0.000785551	0.0333373	0.783238
SPAC227.09	fol3	-0.292462	0.0263666	0.458535	0.00537478	0.301239	0.01468
SPAC227.10	gim4	1.198	8.38618e-15	1.33914	1.22275e-15	0.409234	0.00512082
SPAC227.11c	yos9	0.650243	3.97231e-08	0.769827	1.77159e-09	0.330841	0.00336825
SPAC227.12	rna4	-0.536693	5.13403e-05	-0.535753	0.00033659	0.142061	0.253241
SPAC227.13c	isu1	-0.36801	0.0724659	-1.02762	9.37942e-07	-1.55634	1.60467e-15
SPAC227.14	yfh7	0.648951	0.000631274	0.258022	0.215754	-0.198511	0.221939
SPAC227.15	reg1	-0.136229	0.445612	-0.144397	0.4612	-0.489775	0.00317622
SPAC227.16c	psf3	0.43363	0.0131282	-0.0109607	0.953256	0.072853	0.645075
SPAC227.17c	SPAC227.17c	0.661003	0.000300751	0.993155	5.98082e-07	0.051875	0.766768
SPAC227.18	lys3	0.987714	6.62761e-14	1.16134	1.7048e-16	0.366866	0.00375368
SPAC227.19c	SPAC227.19c	-0.954011	1.75649e-05	-1.4289	2.18825e-09	-0.634216	0.00169285
SPAC22A12.01c	pso2	-0.0871774	0.571592	-1.39609	2.39318e-20	-0.403102	0.00189166
SPAC22A12.02c	mug103	-0.554097	0.171444	-1.90423	1.54711e-06	-0.398188	0.262319
SPAC22A12.03c	csn4	0.094016	0.593859	0.585351	0.00636006	0.0554393	0.728911
SPAC22A12.04c	rps2201	1.06586	0.000158001	0.568882	0.0440965	0.254151	0.366672
SPAC22A12.05	rpc11	0.209134	0.236236	0.814836	0.00010178	0.259027	0.115779
SPAC22A12.06c	fsh2	0.481896	0.000744374	0.262152	0.0913499	0.626485	2.3374e-06
SPAC22A12.07c	ogm1	-0.329513	0.0572974	-0.535987	0.0035612	-0.274662	0.0958282
SPAC22A12.08c	crd1	0.777436	1.8527e-06	0.724379	6.42533e-05	0.169524	0.251892
SPAC22A12.09c	sap114	-0.659507	9.08936e-09	-0.420065	0.00247659	0.00974232	0.926389
SPAC22A12.10	ept1	0.121712	0.359838	-0.133825	0.340325	-1.02649	2.2014e-16
SPAC22A12.11	dak1	1.35079	8.40769e-06	0.828478	0.00657453	-2.40389	1.3184e-15
SPAC22A12.12c	rrp40	0.545827	0.00205601	0.0551855	0.7678	-1.1994	6.7721e-14
SPAC22A12.13	mug84	0.768842	1.89741e-06	0.716805	0.000103484	0.769454	9.31063e-08
SPAC22A12.14c	SPAC22A12.14c	0.0670093	0.572197	-0.15688	0.23569	0.368318	0.000619787
SPAC22A12.15c	bip1	-0.136887	0.32694	0.319717	0.0263582	0.0231508	0.867018
SPAC22A12.16	acl2	0.800505	1.94166e-09	0.583272	1.87473e-05	0.502352	0.000126328
SPAC22A12.17c	SPAC22A12.17c	0.789817	1.92638e-09	0.552212	3.97029e-05	0.486416	0.000167704
SPAC22E12.01	pet3	-0.0789752	0.693422	-0.812986	0.000120825	-0.313765	0.0656917
SPAC22E12.02	SPAC22E12.02	-0.144562	0.144454	0.0516389	0.653367	0.177529	0.0522506
SPAC22E12.03c	sdj1	-0.127632	0.299207	0.114054	0.413032	0.16449	0.154711
SPAC22E12.04	ccs1	0.166607	0.342054	0.404646	0.033176	0.486715	0.00401404
SPAC22E12.05c	rer1	0.183582	0.127107	0.551001	7.78157e-05	0.127975	0.251812
SPAC22E12.06c	gmh3	-0.0145488	0.949515	-0.025095	0.921274	-0.279041	0.187906
SPAC22E12.07	rna1	-0.0394996	0.692984	0.20765	0.075092	0.142444	0.121917
SPAC22E12.08	rrn10	0.443426	0.00336522	0.609277	0.00088539	0.0100835	0.93794
SPAC22E12.09c	krp1	-0.412097	0.00074987	-0.326328	0.018786	-0.184157	0.103155
SPAC22E12.10c	etp1	0.470241	0.00187099	0.0233849	0.886302	-0.11025	0.406911
SPAC22E12.11c	set3	-0.51889	0.000312886	-1.21862	2.848e-16	-0.260547	0.0536025
SPAC22E12.13c	rlp24	0.16913	0.303313	0.281866	0.108174	0.153892	0.33107
SPAC22E12.14c	sck2	-0.00877047	0.959409	-0.632321	0.000497692	-0.542987	0.000406766
SPAC22E12.16c	pik1	-0.576606	4.72967e-06	-0.653798	2.73133e-06	-0.100974	0.392257
SPAC22E12.17c	glo3	0.026087	0.84147	0.169364	0.237575	-0.018152	0.883006
SPAC22E12.18	SPAC22E12.18	-0.492872	2.77073e-05	0.355537	0.0234222	-0.107799	0.314219
SPAC22E12.19	snt1	-0.118937	0.382222	-0.807051	2.78169e-08	-0.11655	0.314955
SPAC22F3.02	atf31	-0.756186	0.000435495	-1.1034	1.17719e-06	0.196964	0.343211
SPAC22F3.03c	rdh54	-0.622999	0.000207257	-1.1272	2.09761e-10	0.197462	0.215985
SPAC22F3.04	mug62	0.321433	0.0890955	-0.675586	0.000433173	-0.0653494	0.699028
SPAC22F3.05c	alp41	0.223774	0.219482	-0.642172	0.000588438	-0.0119503	0.942655
SPAC22F3.06c	lon1	-0.669701	1.7541e-09	-0.464173	0.00014234	-0.350038	0.00101416
SPAC22F3.07c	atp20	1.67637	1.68785e-45	1.71581	4.87886e-38	0.371434	0.000493373
SPAC22F3.08c	rok1	-1.16037	6.17146e-12	-1.12882	8.89673e-10	-0.250391	0.124359
SPAC22F3.09c	res2	-0.116755	0.416728	0.0629382	0.717295	0.230126	0.0732907
SPAC22F3.10c	gcs1	-0.244374	0.0422827	0.561212	9.93665e-05	0.423207	0.000237364
SPAC22F3.11c	snu23	-0.117799	0.534526	0.391429	0.0710384	0.42884	0.0180327
SPAC22F3.12c	rgs1	-0.695155	0.000400886	-0.819858	0.000305296	-2.4571	5.67245e-53
SPAC22F3.13	tsc1	0.256975	0.107048	-0.0186094	0.911442	0.0756181	0.619417
SPAC22F3.15	SPAC22F3.15	0.908278	1.08151e-05	0.745209	0.00181255	0.0993096	0.558949
SPAC22F8.02c	pvg5	-0.116584	0.600667	-1.14866	3.58687e-07	-0.30374	0.117863
SPAC22F8.03c	SPAC22F8.03c	-0.65058	0.209025	-1.66228	0.00144435	-1.19405	0.00923505
SPAC22F8.04	pet1	0.280584	0.0826371	-0.381594	0.0242453	-0.333612	0.0211977
SPAC22F8.05	SPAC22F8.05	0.521853	0.117921	-0.0266889	0.936538	0.0755462	0.819947
SPAC22F8.06	pam1	0.0875106	0.521556	0.367958	0.00932866	0.721971	8.81327e-08
SPAC22F8.07c	rtf1	0.480369	0.00177019	0.668853	0.000257788	-0.126403	0.345578
SPAC22F8.08	sec24	-7.86707e-05	0.999546	0.131103	0.376156	0.0447477	0.736789
SPAC22F8.09	rrp16	-1.14289	1.26252e-17	-0.913805	2.05068e-10	-0.351289	0.00710488
SPAC22F8.10c	sap145	-0.0686741	0.594682	0.0468014	0.75033	0.247875	0.0383858
SPAC22F8.11	plc1	0.680409	1.24716e-06	0.632244	3.96811e-05	0.277792	0.0326913
SPAC22F8.12c	shf1	0.711243	2.06842e-06	0.702217	1.84576e-05	0.292251	0.0363264
SPAC22G7.01c	fra1	0.538773	0.000533454	0.871474	5.99535e-07	0.233188	0.110951
SPAC22G7.02	kap111	-0.271628	0.0315047	-0.0996794	0.504702	-0.0964875	0.396867
SPAC22G7.03	SPAC22G7.03	0.179048	0.288308	0.558292	0.0095128	-0.269096	0.0580827
SPAC22G7.04	pan2	0.0179407	0.896769	0.0689993	0.661768	-0.117019	0.350446
SPAC22G7.05	kri1	-1.05281	2.10716e-18	-0.729926	6.48864e-08	-0.26297	0.0231589
SPAC22G7.06c	ura1	0.0308641	0.856488	-0.693314	5.31138e-05	-0.331322	0.0500024
SPAC22G7.07c	ime4	-0.91095	1.26054e-10	-0.661009	0.000114217	0.329836	0.0151495
SPAC22G7.08	ppk8	-0.165549	0.169821	-0.24829	0.0771461	0.390673	0.000320481
SPAC22G7.09c	nup45	0.368321	0.0122659	0.378662	0.0204456	0.457815	0.000818321
SPAC22G7.10	iss1	-0.255838	0.0361539	0.0314138	0.816704	-0.429777	0.000201235
SPAC22G7.11c	cum1	-0.984358	1.54826e-12	-0.605969	0.00017416	-1.24833	2.86641e-22
SPAC22H10.02	SPAC22H10.02	0.241009	0.346643	0.446936	0.10801	-0.00990997	0.967611
SPAC22H10.03c	kap114	-0.52462	0.00179847	-0.255328	0.16263	-0.386557	0.0167107
SPAC22H10.04	ppa3	0.0882984	0.555383	0.262862	0.149379	-0.23166	0.0711141
SPAC22H10.05c	SPAC22H10.05c	0.767172	7.04326e-10	0.955563	2.40061e-11	0.428205	0.000158658
SPAC22H10.06c	SPAC22H10.06c	-0.460641	0.399805	-0.201214	0.723886	0.372471	0.481768
SPAC22H10.07	scd2	-0.413207	0.0149911	-0.44813	0.0198869	-0.40774	0.00795756
SPAC22H10.08	SPAC22H10.08	1.08125	8.05478e-14	0.840606	9.92594e-07	0.257719	0.0191062
SPAC22H10.09	SPAC22H10.09	-0.27556	0.132997	-0.275997	0.182727	-0.313588	0.0602707
SPAC22H10.10	alp21	0.239898	0.1622	-0.0102861	0.956986	-0.102171	0.499986
SPAC22H10.11c	SPAC22H10.11c	-0.495104	0.00108565	-0.361534	0.0301576	-0.250461	0.081687
SPAC22H10.12c	gdi1	0.23778	0.0455905	0.761314	9.90583e-09	0.465698	4.63376e-05
SPAC22H10.13	zym1	-3.9791	1.381e-24	-4.29291	2.97112e-28	-3.84582	3.94186e-23
SPAC22H12.01c	mug35	0.951286	2.27485e-09	1.42692	4.55657e-15	0.558458	0.000181268
SPAC22H12.02	tfg3	0.816821	8.66977e-17	1.30387	4.26153e-28	0.464786	1.76218e-07
SPAC22H12.03	SPAC22H12.03	0.0772624	0.626227	0.0954213	0.607519	-0.00590849	0.966138
SPAC22H12.04c	rps102	0.676566	0.0409451	0.178914	0.588909	0.538153	0.103883
SPAC22H12.05c	fsc1	-0.520521	0.0327337	-0.344055	0.197772	-0.397839	0.0860073
SPAC23A1.02c	SPAC23A1.02c	0.0838729	0.723014	0.163692	0.529632	-0.0981895	0.657438
SPAC23A1.03	apt1	0.647017	0.000256508	0.905496	3.31178e-06	-0.198096	0.235216
SPAC23A1.04c	mnl1	0.215493	0.203036	0.0361409	0.852925	-0.09859	0.492439
SPAC23A1.05	SPAC23A1.05	0.342311	0.0213978	0.825284	2.09075e-05	0.289009	0.0239783
SPAC23A1.06c	cmk2	-1.6452	8.51503e-28	-1.63623	1.93425e-22	-0.3618	0.0135433
SPAC23A1.07	SPAC23A1.07	0.498787	0.00715915	0.717625	0.00128608	0.634578	0.000122053
SPAC23A1.08c	rpl3401	0.745135	0.0247641	0.460815	0.165213	0.709091	0.0325793
SPAC23A1.09	rbm8	0.324356	0.137804	0.125804	0.574093	0.481158	0.025184
SPAC23A1.10	tef102	0.0230878	0.929424	-0.133136	0.609736	0.121827	0.640135
SPAC23A1.11	rpl1602	0.765863	0.00787676	0.267661	0.353551	0.299906	0.297483
SPAC23A1.12c	frs1	0.599199	4.0481e-08	0.572054	1.79339e-06	0.370238	0.000270645
SPAC23A1.14c	SPAC23A1.14c	0.402766	0.0140121	0.26896	0.122583	0.279843	0.0731615
SPAC23A1.15c	sec20	-0.191904	0.151063	0.164955	0.316914	0.223258	0.0649879
SPAC23A1.16c	rtr1	-0.129939	0.541419	0.250994	0.343734	0.260214	0.17167
SPAC23A1.17	bbc1	0.128384	0.398606	-0.41842	0.00700105	0.0145853	0.921561
SPAC23A1.18c	mrp51	-0.145857	0.35768	-0.230195	0.187212	-0.0756253	0.607362
SPAC23A1.19c	hrq1	-0.326171	0.0292931	-0.594106	0.000384247	-0.296586	0.0250142
SPAC23A1.20	new11	1.23183	2.21111e-07	1.2032	2.27207e-05	0.527909	0.00594689
SPAC23C11.01	SPAC23C11.01	1.00808	0.000731669	0.924087	0.00198978	0.660419	0.0267918
SPAC23C11.02c	rps23	1.03853	0.000585568	0.967426	0.00138237	0.674716	0.0253732
SPAC23C11.03	mpp1	-0.564992	3.16619e-07	-0.847604	2.70028e-12	-0.140843	0.166342
SPAC23C11.04c	pnk1	-0.529235	4.08785e-07	-0.908014	1.31887e-15	-0.210472	0.0274413
SPAC23C11.05	ipp1	1.18505	2.43972e-08	0.45838	0.0313435	0.879252	3.26253e-05
SPAC23C11.06c	SPAC23C11.06c	-1.73352	4.22119e-41	-1.6646	9.07163e-32	-1.54954	5.60393e-37
SPAC23C11.07	SPAC23C11.07	-0.300508	0.573574	0.049219	0.930391	0.723382	0.162891
SPAC23C11.08	php3	0.442065	0.0153568	0.418558	0.0583817	0.132942	0.37145
SPAC23C11.09	ala1	0.725476	3.9879e-12	0.383946	0.000745136	0.0924572	0.321117
SPAC23C11.10	mpn1	0.319279	0.205923	-0.24622	0.369365	0.0146454	0.944242
SPAC23C11.11	cka1	0.382722	0.00104563	-0.337335	0.00492057	0.127625	0.246158
SPAC23C11.12	hcn1	1.19326	4.16034e-05	0.370779	0.21643	-0.0189906	0.941068
SPAC23C11.13c	hpt1	0.406133	0.00100757	0.687594	1.06798e-06	0.219892	0.0551205
SPAC23C11.14	zhf1	-0.172488	0.318914	-0.60053	0.00101948	-0.449269	0.00522201
SPAC23C11.15	pst2	-0.242679	0.0625009	-0.216294	0.143168	0.0377427	0.753167
SPAC23C11.16	plo1	-0.31202	0.0430933	-0.639547	0.000169487	-0.403668	0.0031764
SPAC23C11.17	mdm28	-0.954123	2.06476e-13	-0.755511	1.83907e-07	-0.157047	0.207985
SPAC23C4.02	crn1	0.23351	0.147473	0.0129585	0.94201	-0.0231245	0.87309
SPAC23C4.03	hrk1	-0.0533157	0.635162	0.0437564	0.738464	0.0121031	0.904746
SPAC23C4.04c	SPAC23C4.04c	1.17023	1.73013e-06	0.422669	0.0968474	0.140362	0.5133
SPAC23C4.05c	SPAC23C4.05c	-0.472337	3.84925e-05	-0.19742	0.12432	-0.123402	0.257851
SPAC23C4.06c	SPAC23C4.06c	-0.644958	1.32341e-06	-0.872846	7.88852e-10	0.277102	0.0316855
SPAC23C4.07	tht2	-0.883767	3.12665e-09	-1.13873	5.15707e-13	0.281865	0.0532221
SPAC23C4.08	rho3	0.356507	0.00315928	0.74151	1.85673e-07	0.116057	0.293829
SPAC23C4.09c	SPAC23C4.09c	0.786515	3.75961e-10	1.09439	8.57462e-16	0.398804	0.000941441
SPAC23C4.10	sec2	-0.423948	0.00186881	-0.0173344	0.919177	0.195047	0.11674
SPAC23C4.11	atp18	1.7852	3.58203e-23	1.33643	1.258e-12	0.331786	0.0479895
SPAC23C4.12	hhp2	-0.147099	0.432039	0.0763793	0.718196	-0.314198	0.0707299
SPAC23C4.13	bet1	0.850314	6.39719e-08	0.831288	7.49543e-06	-0.0832464	0.525649
SPAC23C4.14	alg1	-0.373183	0.0859516	-0.355042	0.154566	-0.364344	0.0615523
SPAC23C4.15	rpb5	0.585064	1.67276e-06	0.835109	1.81257e-09	0.140665	0.21264
SPAC23C4.16c	atg15	-0.217367	0.0821932	0.382887	0.00862907	0.316485	0.00794851
SPAC23C4.17	trm402	-0.255142	0.0410474	-0.572176	3.5935e-05	-0.136683	0.218998
SPAC23C4.18c	rad4	-0.143815	0.191509	-0.377962	0.0023856	-0.162405	0.0925634
SPAC23C4.19	spt5	-0.117278	0.179517	-0.262084	0.00687595	0.00206579	0.979416
SPAC23D3.01	pdp3	0.161501	0.327679	0.323298	0.0938449	-0.0192751	0.896259
SPAC23D3.02	rfc2	0.0311227	0.821293	0.406511	0.0171199	0.42698	0.000606838
SPAC23D3.03c	SPAC23D3.03c	-0.400872	0.00253196	-0.507182	0.00061497	-0.435619	0.000314413
SPAC23D3.04c	gpd2	0.876172	1.03432e-11	0.239703	0.0794813	0.156515	0.160806
SPAC23D3.05c.1	#N/A	0.358444	0.0681533	-0.258773	0.216044	-0.178784	0.292796
SPAC23D3.06c	nup146	0.174578	0.220545	0.371472	0.0171199	0.153936	0.25694
SPAC23D3.07	pup1	0.127065	0.425055	0.412578	0.0127645	0.400363	0.0107169
SPAC23D3.08	usp108	0.989469	1.51363e-12	1.24027	1.22497e-15	0.557663	2.32377e-05
SPAC23D3.09	arp42	0.945935	1.19849e-11	1.20347	6.14105e-15	0.545919	3.41496e-05
SPAC23D3.10c	eng2	-4.53387	8.93654e-115	-8.41951	0	-0.467284	0.021369
SPAC23D3.11	ayr1	-0.538767	0.00128131	-2.78802	1.76339e-64	-0.322408	0.0486406
SPAC23D3.12	SPAC23D3.12	-0.108015	0.730296	-0.873861	0.00547185	1.02935	0.000975942
SPAC23D3.13c	SPAC23D3.13c	-0.784063	3.17274e-05	-0.465858	0.0225496	-0.120647	0.510432
SPAC23D3.14c	aah2	0.889283	1.05942e-05	0.689628	0.00280413	0.27623	0.103603
SPAC23D3.16	SPAC23D3.16	0.811439	4.70038e-07	0.763677	2.22778e-05	0.29287	0.0442287
SPAC23D3.17	SPAC23D3.17	0.500896	0.00185286	0.491969	0.0049153	0.180549	0.232066
SPAC23E2.01	fep1	0.27742	0.157769	-0.211885	0.308253	-0.130523	0.466538
SPAC23E2.02	lsd2	-0.523262	0.00966553	-0.731186	0.000616087	-0.100191	0.606396
SPAC23E2.03c	ste7	1.26916	0.000356268	-0.640546	0.0665762	-1.09839	0.00119035
SPAC23G3.01	rpb2	-0.0474349	0.70531	-0.163842	0.215296	-0.0597142	0.620829
SPAC23G3.02c	sib1	-0.349104	0.0807388	-0.877207	1.46394e-05	0.25489	0.197105
SPAC23G3.03	sib2	1.30398	1.25523e-14	1.0079	3.35712e-08	1.15413	1.16434e-13
SPAC23G3.04	ies4	0.409422	0.0344129	0.457511	0.0496635	0.327916	0.0463303
SPAC23G3.05c	SPAC23G3.05c	0.18808	0.352115	-0.193031	0.395326	0.157506	0.355396
SPAC23G3.06	nop58	-0.170212	0.1554	0.253839	0.0430487	0.034352	0.770789
SPAC23G3.07c	snf30	-0.855638	1.00816e-07	-0.84762	2.56147e-06	0.0631739	0.679593
SPAC23G3.08c	ubp7	-0.287973	0.136132	-0.392769	0.0610874	-0.0243509	0.893631
SPAC23G3.09	taf4	0.689847	6.56938e-14	1.0687	1.41531e-21	0.410587	5.68083e-07
SPAC23G3.10c	ssr3	0.496477	9.36052e-10	0.753718	2.67919e-15	0.357665	1.18044e-06
SPAC23G3.11	rpn6	0.294279	0.0180621	0.698807	2.05038e-07	0.404278	0.000809261
SPAC23G3.12c	htr12	0.0397192	0.719433	0.258021	0.0471432	0.138693	0.167746
SPAC23H3.02c	ini1	-0.219758	0.112109	0.339652	0.0322808	0.616834	3.84688e-06
SPAC23H3.03c	npr2	-0.0107162	0.945581	0.757372	0.000309508	-0.257773	0.060189
SPAC23H3.04	SPAC23H3.04	-0.313749	0.172423	0.130227	0.645775	-0.179737	0.382719
SPAC23H3.05c	swd1	-0.287194	0.0959538	-0.0677185	0.725074	0.169307	0.301904
SPAC23H3.06	apl6	0.307705	0.0187837	0.635388	2.15784e-05	0.259416	0.0338864
SPAC23H3.07c	mrp2	0.495179	0.00198944	0.93307	3.40277e-07	0.370657	0.0137536
SPAC23H3.08c	bub3	0.00987778	0.960752	0.15281	0.510952	0.0749019	0.680895
SPAC23H3.09c	gly1	-0.429189	3.41079e-05	-0.393687	0.000501574	0.0480177	0.626871
SPAC23H3.10	ssr2	0.0735052	0.638699	0.387454	0.0326925	0.295402	0.0424335
SPAC23H3.11c	SPAC23H3.11c	-0.814268	8.51026e-05	-1.12149	1.36365e-06	-0.37558	0.0420235
SPAC23H3.12c	SPAC23H3.12c	0.575245	0.0581404	0.167696	0.609195	0.0626232	0.814693
SPAC23H3.13c	gpa2	0.32756	0.0660876	-0.412795	0.0251552	-1.10257	6.74328e-12
SPAC23H3.14	avl9	-0.703195	9.31326e-06	-0.464813	0.00816233	-1.01932	9.28137e-12
SPAC23H3.15c	SPAC23H3.15c	-1.89685	1.29939e-15	-1.83576	1.55243e-14	-2.5177	1.68429e-26
SPAC23H4.01c	osh3	0.107722	0.506963	0.301185	0.0881565	-0.0992043	0.52146
SPAC23H4.02	ppk9	0.678642	0.000128585	-0.411351	0.0212358	0.0904701	0.535009
SPAC23H4.03c	erv25	0.327392	0.00418978	1.12528	1.65792e-15	-0.0653842	0.534221
SPAC23H4.04	slm3	-0.272788	0.0879163	-0.11484	0.521852	-0.363894	0.0144967
SPAC23H4.05c	SPAC23H4.05c	-1.03294	0.0322201	-1.50415	0.00245422	-0.587379	0.206648
SPAC23H4.06	gln1	1.06669	3.29475e-18	0.632917	9.70635e-07	0.552082	1.26692e-06
SPAC23H4.07c	srp102	0.364866	0.0101408	0.924747	1.62299e-08	0.207114	0.121149
SPAC23H4.08	iwr1	-0.050992	0.740176	0.530717	0.00648714	0.308413	0.0272143
SPAC23H4.09	cdb4	0.894852	6.56855e-17	1.29256	9.53771e-27	0.204255	0.0421237
SPAC23H4.10c	thi4	1.26323	1.31724e-40	1.66618	5.67173e-55	0.656866	1.5655e-13
SPAC23H4.11c	cnl2	1.06656	5.59628e-05	1.05376	0.000199117	0.570692	0.0230193
SPAC23H4.12	alp13	-0.0419344	0.723323	0.214618	0.11209	0.192543	0.0825101
SPAC23H4.13c	SPAC23H4.13c	0.190821	0.164283	0.679981	7.91398e-05	0.136225	0.263876
SPAC23H4.14	vam6	-0.0737561	0.677573	0.152074	0.466551	-0.0369042	0.818039
SPAC23H4.15	tsr1	-1.07606	7.08784e-14	-0.749147	6.7562e-06	-0.48883	0.000310088
SPAC23H4.16c	SPAC23H4.16c	0.0899897	0.568473	0.125896	0.492689	0.018301	0.896021
SPAC23H4.17c	srb10	-0.036091	0.865214	-0.475127	0.042652	0.193691	0.296809
SPAC23H4.18c	rbx1	0.504849	0.0025961	0.745783	8.88165e-05	0.17032	0.271829
SPAC23H4.21	SPAC23H4.21	0.919208	0.000752403	0.867096	0.00495829	-0.0634489	0.789285
SPAC24B11.05	SPAC24B11.05	0.830308	0.0180563	-0.268047	0.446276	-0.650547	0.058384
SPAC24B11.06c	sty1	-0.101945	0.4337	0.00173383	0.990194	-0.203135	0.101556
SPAC24B11.07c	SPAC24B11.07c	-0.496525	0.000290937	-0.619621	8.58618e-05	-0.471569	8.66211e-05
SPAC24B11.08c	SPAC24B11.08c	-0.238301	0.141328	0.142558	0.458971	-0.438556	0.00288111
SPAC24B11.09	mpc2	-0.416771	0.00283912	-0.979891	2.91946e-11	0.0271735	0.834309
SPAC24B11.10c	cfh1	-0.840836	1.86755e-07	-1.62967	9.88077e-23	-0.277282	0.0680951
SPAC24B11.11c	sid2	-0.0107543	0.941748	0.0541538	0.745096	-0.196385	0.143968
SPAC24B11.12c	SPAC24B11.12c	-0.320017	0.0936036	-0.671987	0.000676908	-0.145988	0.429319
SPAC24B11.13	hem3	-0.178604	0.158337	-0.182287	0.21334	-0.373216	0.000852421
SPAC24B11.14	SPAC24B11.14	1.01019	0.0128106	-0.338507	0.390831	0.191114	0.54406
SPAC24C9.02c	cyt2	0.89106	1.44454e-06	0.943283	2.44653e-06	-0.179783	0.300727
SPAC24C9.03	mvd1	1.10067	7.93743e-25	0.981107	5.03668e-17	0.4811	9.85821e-07
SPAC24C9.04	SPAC24C9.04	0.590799	0.010457	1.12761	4.02842e-06	0.433864	0.0548071
SPAC24C9.05c	mug70	-0.328318	0.00953963	-0.199339	0.179129	0.0248474	0.829535
SPAC24C9.06c	aco1	-0.0656942	0.634863	0.0924798	0.516034	-0.337166	0.0133869
SPAC24C9.07c	bgs2	-0.383396	0.00232076	-0.422301	0.00327997	0.166918	0.149872
SPAC24C9.08	cps1	0.949811	5.31835e-09	1.1366	8.1538e-11	0.576897	0.000219272
SPAC24C9.09	SPAC24C9.09	-0.120442	0.26864	0.131162	0.323183	-0.0667421	0.488541
SPAC24C9.10c	mrp4	0.099511	0.427667	0.372612	0.0184628	0.00768468	0.942834
SPAC24C9.11	sgd1	-0.799984	1.75047e-08	-0.787012	7.24486e-07	-0.362404	0.00631834
SPAC24C9.12c	shm1	2.48928	3.67373e-37	1.66291	2.02521e-17	0.696791	0.000337979
SPAC24C9.13c	mrp10	1.60647	1.3905e-17	1.67613	2.39051e-13	0.443026	0.0034374
SPAC24C9.14	otu1	-0.0539833	0.73415	-0.896234	3.69678e-08	0.146894	0.322736
SPAC24C9.15c	spn5	-0.238619	0.198247	-1.50447	2.34008e-16	0.155419	0.35176
SPAC24C9.16c	cox8	1.4358	6.74547e-21	1.39654	7.00497e-15	0.317191	0.0131504
SPAC24H6.01c	gup1	-1.43945	1.39872e-11	-1.17291	1.22743e-06	-0.483053	0.0182598
SPAC24H6.02c	tim15	-0.497931	0.00279056	-0.367963	0.0628177	-0.126691	0.398345
SPAC24H6.03	cul3	-0.433716	0.0120372	-0.0297198	0.881904	-0.227348	0.159574
SPAC24H6.04	hxk1	0.701185	1.08663e-06	-0.289774	0.0452336	-0.210925	0.130284
SPAC24H6.05	cdc25	0.330371	0.133541	-0.557619	0.012872	-0.248711	0.225212
SPAC24H6.06	sld3	-0.717698	9.88158e-05	-0.777945	0.000155548	-0.147608	0.391406
SPAC24H6.07	rps901	1.27804	9.13135e-06	1.13255	8.7399e-05	0.381636	0.184509
SPAC24H6.08	SPAC24H6.08	-0.00921641	0.961043	0.414417	0.0527062	1.0379	1.44675e-08
SPAC24H6.09	gef1	-0.417436	0.00380061	-0.740729	1.70827e-06	-0.100218	0.457416
SPAC24H6.10c	SPAC24H6.10c	0.727843	1.23033e-06	0.993289	1.3729e-10	0.825757	2.50365e-08
SPAC24H6.11c	SPAC24H6.11c	0.132116	0.506519	-0.430699	0.0375001	-0.322499	0.0822797
SPAC24H6.12c	uba3	0.095662	0.496082	0.585259	0.000985195	0.356875	0.00464548
SPAC24H6.13	SPAC24H6.13	-1.15182	5.35632e-10	-1.79551	5.07883e-21	-0.298153	0.097373
SPAC25A8.01c	fft3	0.116983	0.484992	0.196511	0.27187	0.00829008	0.958943
SPAC25A8.02	atg14	0.0970409	0.556167	-0.00422414	0.981945	0.243425	0.101501
SPAC25A8.03c	SPAC25A8.03c	-0.436174	0.0165339	-0.1208	0.592328	-0.42321	0.00782354
SPAC25B8.01	dap1	0.693725	1.57814e-05	1.05432	7.00811e-09	0.747956	7.80073e-07
SPAC25B8.02	sds3	1.0168	1.30491e-10	1.12584	2.51677e-10	1.10611	5.27106e-14
SPAC25B8.03	psd2	-0.0744504	0.663767	-0.330333	0.0710181	0.177583	0.272228
SPAC25B8.04c	mss51	-0.490975	0.025646	-0.70816	0.00365458	-0.200845	0.316363
SPAC25B8.05	deg1	0.0565338	0.711903	0.487582	0.0143191	0.0361312	0.782648
SPAC25B8.06c	dia4	0.166613	0.219048	0.50891	0.00243973	-0.0600197	0.612219
SPAC25B8.07c	rcf1	0.085406	0.58642	0.387751	0.0556041	-0.256112	0.0474126
SPAC25B8.08	SPAC25B8.08	0.136857	0.525235	0.291914	0.211853	0.106663	0.603811
SPAC25B8.09	SPAC25B8.09	1.58954	2.0091e-17	1.42758	2.90422e-11	0.761826	1.28179e-06
SPAC25B8.10	SPAC25B8.10	0.578723	0.000629164	-0.116878	0.507692	0.301031	0.050089
SPAC25B8.11	SPAC25B8.11	-0.519263	0.00522766	-0.955446	6.29783e-07	-0.293829	0.102759
SPAC25B8.12c	SPAC25B8.12c	0.421475	0.000693601	-0.114714	0.366172	0.851369	2.35382e-12
SPAC25B8.13c	isp7	0.482827	0.146197	-0.3786	0.255911	-0.859328	0.00908334
SPAC25B8.14	mal2	0.764734	2.40518e-06	0.887498	2.22968e-06	0.170125	0.238848
SPAC25B8.15c	tyw3	0.762179	2.71099e-06	0.937407	7.51268e-07	0.179005	0.215877
SPAC25B8.16	pop100	-0.141529	0.426995	-0.161482	0.430118	0.153747	0.339985
SPAC25B8.17	ypf1	0.877923	7.58184e-08	0.989948	5.10531e-07	0.425233	0.00214502
SPAC25B8.18	SPAC25B8.18	0.440435	0.028178	0.684504	0.00526975	0.188957	0.274918
SPAC25B8.19c	loz1	0.18935	0.292183	-0.547684	0.00309365	0.697668	4.292e-05
SPAC25B8.20	SPAC25B8.20	0.0892703	0.610083	0.393442	0.0806211	-0.142529	0.325823
SPAC25G10.01	SPAC25G10.01	1.12522	9.99182e-13	0.816209	2.59711e-06	0.654706	2.59683e-06
SPAC25G10.02	cce1	-0.746625	0.00343524	-1.24837	5.62082e-06	-0.324746	0.158859
SPAC25G10.03	zip1	0.223238	0.0710899	0.156325	0.231275	-0.0276911	0.815823
SPAC25G10.04c	rec10	-2.16339	5.99499e-43	-2.44791	5.37169e-49	-0.160872	0.3143
SPAC25G10.05c	his1	1.31934	2.1268e-30	1.44153	5.37783e-30	0.496199	3.94861e-06
SPAC25G10.06	rps2801	1.16928	6.35016e-05	1.15309	8.47298e-05	0.590384	0.043021
SPAC25G10.07c	cut7	-0.493591	0.000509255	-0.789848	4.1214e-07	-0.128972	0.320718
SPAC25G10.08	SPAC25G10.08	0.0241193	0.810966	0.36174	0.000757718	-0.0586134	0.550235
SPAC25G10.09c	pan1	-0.209434	0.34333	-0.944216	2.1946e-05	-0.267397	0.220869
SPAC25H1.02	jmj1	-1.1892	2.27628e-09	-1.32994	1.58617e-09	-0.256496	0.174434
SPAC25H1.03	atg101	-0.239088	0.213921	-0.626415	0.00349916	0.0197876	0.905997
SPAC25H1.04	mug105	0.359356	0.109458	0.341546	0.177291	0.0277431	0.89071
SPAC25H1.05	meu29	-0.659384	8.85951e-06	-0.251543	0.159008	-0.227264	0.097285
SPAC25H1.06	pcf3	1.15464	3.72048e-11	1.09353	3.8892e-09	0.435982	0.0085896
SPAC25H1.07	emc1	-0.671635	1.76318e-06	-0.655727	1.45836e-05	-0.314848	0.0195167
SPAC25H1.08c	sqt1	-0.866422	9.04208e-11	-0.230773	0.113328	0.100181	0.445922
SPAC25H1.09	mde5	-0.226591	0.176153	-1.42593	1.63671e-17	-0.252804	0.105709
SPAC25H1.10c	atp19	1.29	2.27852e-12	1.11882	3.56714e-09	0.431804	0.0158964
SPAC26A3.01	sxa1	-0.36549	0.0334763	-0.199478	0.266542	-0.393666	0.0192643
SPAC26A3.02	myh1	-1.07126	1.81037e-11	-1.13897	6.03949e-11	-0.0882663	0.565459
SPAC26A3.03c	rmi1	0.487171	0.068103	0.27521	0.304245	0.136624	0.608087
SPAC26A3.04	rpl2002	0.646398	0.0177091	0.408358	0.135077	0.148457	0.585194
SPAC26A3.05	chc1	0.529332	0.000103636	0.146142	0.294944	0.206089	0.121514
SPAC26A3.06	bud23	-0.583488	0.000105816	-0.238116	0.171385	-0.0545298	0.700657
SPAC26A3.07c	rpl1101	0.714241	0.0295772	0.571187	0.0823355	0.502742	0.125286
SPAC26A3.08	smb1	0.452347	1.67237e-05	0.988162	1.1532e-14	0.146615	0.124167
SPAC26A3.09c	rga2	-0.487989	0.00112933	-0.492162	0.00379229	-0.370803	0.00664144
SPAC26A3.10	cnt6	-0.609946	6.78381e-05	-0.498247	0.00368683	0.0799856	0.582144
SPAC26A3.11	SPAC26A3.11	0.927218	1.27904e-11	0.622177	2.78716e-05	0.491532	7.54739e-05
SPAC26A3.12c	dhp1	0.304587	0.00812771	0.202703	0.102054	0.192398	0.0763041
SPAC26A3.13c	Tf2-4	0.189978	0.396093	-0.893338	7.28787e-05	0.366401	0.0841394
SPAC26A3.14c	SPAC26A3.14c	1.1369	4.04095e-19	0.898663	1.91656e-09	-0.0901975	0.355165
SPAC26A3.15c	nsp1	0.328469	0.000538101	0.582156	7.02887e-08	0.432517	1.07717e-06
SPAC26A3.16	dph1	0.508721	2.32319e-06	0.876765	3.26602e-13	0.502476	9.09646e-07
SPAC26A3.17c	rmt2	0.439815	0.0177706	0.405623	0.0381057	0.397212	0.0266241
SPAC26F1.01	sec74	0.121303	0.527181	-0.360787	0.075607	-0.0421163	0.811376
SPAC26F1.02	pnn1	0.541559	0.0189655	0.208646	0.393997	0.525432	0.0153145
SPAC26F1.03	pda1	0.814483	1.9517e-12	0.823122	6.12087e-12	0.204327	0.0710384
SPAC26F1.04c	etr1	-0.790502	6.06999e-09	-0.505175	0.000420255	0.382425	0.00446444
SPAC26F1.05	mug106	0.422344	0.14838	-0.306077	0.295234	1.5633	8.66986e-08
SPAC26F1.06	gpm1	0.552965	0.0295449	-0.183576	0.470075	1.33498	1.48473e-07
SPAC26F1.07	SPAC26F1.07	0.48745	0.00337791	1.3039	1.98204e-14	0.053925	0.744165
SPAC26F1.08c	SPAC26F1.08c	-1.39021	6.99873e-11	-2.02139	3.88137e-20	-0.409108	0.0480222
SPAC26F1.09	gyp51	-0.0676637	0.610174	-0.259286	0.0757789	0.235396	0.0549992
SPAC26F1.10c	pyp1	0.0268569	0.876822	-1.16636	1.58135e-11	-0.610472	8.81856e-05
SPAC26F1.11	SPAC26F1.11	-1.0817	8.76507e-07	-0.951135	0.000266861	-0.358455	0.0761549
SPAC26F1.12c	hgh1	-0.766972	3.70639e-07	-0.709812	2.80727e-05	-0.231199	0.10269
SPAC26F1.13c	lrs1	0.382029	0.0079085	-0.0120282	0.935164	0.0170287	0.902853
SPAC26F1.14c	aif1	0.0158193	0.928688	-0.464999	0.0119186	-1.04164	2.25875e-10
SPAC26H5.02c	mgs1	0.204599	0.2683	0.0534587	0.800812	0.160444	0.318547
SPAC26H5.03	pcf2	-0.0933029	0.551966	-0.125987	0.500587	-0.210852	0.112479
SPAC26H5.04	gid5	-0.103073	0.533267	0.32404	0.0870431	0.00100262	0.994865
SPAC26H5.05	mga2	-0.0706389	0.650976	-0.283371	0.0839409	-0.00768601	0.959152
SPAC26H5.06	pot1	0.103011	0.597465	0.0936048	0.646885	-0.121622	0.520327
SPAC26H5.07c	SPAC26H5.07c	0.219237	0.359058	0.382791	0.121028	-0.173034	0.461501
SPAC26H5.08c	bgl2	-1.21714	2.02137e-10	-0.925997	1.12786e-05	-1.07419	4.15723e-09
SPAC26H5.09c	SPAC26H5.09c	1.9467	2.73847e-15	1.31621	1.20297e-07	-0.668566	0.00571645
SPAC26H5.10c	tif51	-0.351866	0.104949	0.280881	0.196752	0.133906	0.536991
SPAC26H5.11	mug56	-0.203773	0.225906	-0.473294	0.00959903	-0.266587	0.0841062
SPAC26H5.12	rpo41	-0.504863	0.000311698	-1.04198	3.91232e-12	-0.38092	0.00239343
SPAC26H5.13c	kei1	-0.463333	0.00130597	-0.963718	5.00352e-10	-0.289025	0.026033
SPAC27D7.02c	grp1	0.00514581	0.972269	-0.554415	0.00035151	0.100025	0.468417
SPAC27D7.03c	mei2	1.98007	1.57856e-15	-0.739355	0.00146433	-2.72201	2.36928e-34
SPAC27D7.04	omt2	-0.342463	0.0142953	-0.689531	4.1937e-06	0.0114481	0.930207
SPAC27D7.05c	apc14	-0.381921	0.00806232	-0.64458	3.75873e-05	0.110871	0.41132
SPAC27D7.06	etf1	0.12712	0.3297	0.414831	0.00458764	0.265324	0.0314023
SPAC27D7.07c	smd1	0.733823	3.16523e-06	0.864561	5.0167e-07	0.475439	0.0014176
SPAC27D7.08c	SPAC27D7.08c	0.210636	0.183337	0.430141	0.0239716	0.26965	0.0551903
SPAC27D7.09c	SPAC27D7.09c	-2.83541	5.37882e-33	-0.020596	0.938951	0.584327	0.0158609
SPAC27D7.11c	SPAC27D7.11c	0.224964	0.38725	0.611978	0.0206513	-1.89909	1.91536e-13
SPAC27D7.12c	but1	-0.498313	0.0587893	-0.865804	0.00261401	-0.767446	0.000969284
SPAC27D7.13c	ssm4	-2.4017	2.95498e-75	-2.00378	7.34387e-44	-0.0362007	0.788532
SPAC27D7.14c	tpr1	-0.26797	0.00562636	0.0979795	0.369568	0.000236504	0.997947
SPAC27E2.01	SPAC27E2.01	0.506361	0.0303642	0.0390961	0.878965	0.352577	0.0765019
SPAC27E2.02	yih1	0.107129	0.505975	-0.156975	0.381856	0.304466	0.0347931
SPAC27E2.03c	SPAC27E2.03c	1.67407	8.80368e-55	0.809498	1.61176e-13	0.341245	0.000527473
SPAC27E2.04c	mug155	-1.09546	0.00715201	-0.493788	0.302041	-0.488194	0.198136
SPAC27E2.05	cdc1	-0.445112	0.0173152	-0.677043	0.00112058	-0.0768459	0.651738
SPAC27E2.06c	msm1	-0.489614	0.000791631	-0.133682	0.468895	-0.316869	0.0131405
SPAC27E2.07	pvg2	-0.212154	0.155031	-0.675007	4.60529e-05	-0.489979	7.81178e-05
SPAC27E2.08	Tf2-6	-0.0496603	0.881395	-1.02478	0.00216187	0.224888	0.493573
SPAC27E2.09	mak2	-0.662572	0.000185476	-0.838617	5.50402e-06	-0.307836	0.0744004
SPAC27E2.10c	rfc3	-0.171394	0.195206	-0.00184923	0.990594	-0.0154228	0.896827
SPAC27E2.11c	SPAC27E2.11c	0.401984	0.00341812	0.211055	0.125648	-0.105927	0.439255
SPAC27E2.12	SPAC27E2.12	-0.452214	0.411438	-0.241764	0.671293	-0.402872	0.433846
SPAC27E2.13	#N/A	0.08469	0.49273	0.0563517	0.658651	-0.20467	0.0904198
SPAC27E2.14	SPAC27E2.14	0.659576	0.0115785	0.68124	0.0185859	0.646712	0.00757443
SPAC27F1.02c	cdc8	0.723678	0.000673429	0.439743	0.0403172	0.614433	0.00368025
SPAC27F1.03c	uch1	1.14423	6.56282e-20	1.08185	7.09316e-13	0.274372	0.0061961
SPAC27F1.04c	nuf2	-0.619008	2.48544e-06	-0.143004	0.386629	0.163815	0.178757
SPAC27F1.05c	SPAC27F1.05c	-0.587006	0.00540184	-0.855235	0.000178959	0.0340826	0.86379
SPAC27F1.06c	SPAC27F1.06c	-1.09655	7.67069e-14	-0.758198	1.52709e-06	-0.190244	0.185878
SPAC27F1.07	ost1	0.400442	0.00174813	0.650242	3.80083e-06	-0.0635468	0.599925
SPAC27F1.08	pdt1	-0.184581	0.294645	-0.02802	0.886027	-0.0446802	0.787879
SPAC27F1.09c	prp10	-0.667204	3.45102e-09	-0.788252	1.53336e-10	0.00568119	0.957784
SPAC27F1.10	SPAC27F1.10	-2.46546	6.03385e-17	-1.48427	1.06927e-05	-0.0850669	0.779039
SPAC29A4.02c	SPAC29A4.02c	0.446108	0.020629	0.00548335	0.977425	0.0883221	0.64487
SPAC29A4.03c	SPAC29A4.03c	0.344489	0.00772239	0.501467	0.00054056	-0.0706224	0.555631
SPAC29A4.04c	cbf5	0.098673	0.417453	0.481694	0.000146718	0.159133	0.184075
SPAC29A4.05	cam2	0.638955	1.08408e-06	1.08187	3.02418e-13	0.452562	0.000255735
SPAC29A4.06c	SPAC29A4.06c	0.523073	2.94747e-05	0.559066	0.000205322	0.388519	0.000276347
SPAC29A4.07	srb6	0.43118	8.81018e-06	0.633037	8.55761e-08	0.174324	0.0381999
SPAC29A4.08c	prp19	0.435519	1.47444e-05	0.645375	1.22552e-07	0.189928	0.0302392
SPAC29A4.09	SPAC29A4.09	0.579123	0.00135876	0.649738	0.000763375	0.374935	0.0306798
SPAC29A4.10	rrn5	-0.198056	0.219565	-0.834529	1.12335e-06	0.166027	0.252307
SPAC29A4.11	rga3	-0.344194	0.068193	-1.03104	6.78297e-08	0.114896	0.53581
SPAC29A4.12c	mug108	-0.482796	0.0313922	-0.583183	0.0124099	0.555122	0.0120394
SPAC29A4.13	ure6	0.325104	0.062774	0.292947	0.165142	0.0412006	0.773839
SPAC29A4.14c	pex3	0.213775	0.149822	0.306213	0.0898251	0.0525986	0.676686
SPAC29A4.15	srs1	0.363417	0.0137874	0.0242571	0.871293	0.224224	0.123707
SPAC29A4.16	hal4	0.332613	0.000547778	0.306976	0.00353907	0.271375	0.00262612
SPAC29A4.17c	SPAC29A4.17c	-0.193506	0.286493	-0.271676	0.187767	-0.0482138	0.768044
SPAC29A4.18	prw1	0.190317	0.128954	0.621313	7.9614e-05	0.0937325	0.39567
SPAC29A4.19c	cta5	0.0211106	0.857866	0.260042	0.0572792	0.0696797	0.519929
SPAC29A4.20	elp3	0.0670042	0.608265	-0.0136349	0.928239	-0.180021	0.112422
SPAC29A4.22	SPAC29A4.22	-0.401609	0.195997	-0.268232	0.419527	0.994971	0.00119488
SPAC29B12.01	ino80	-0.0859776	0.583322	-0.373055	0.0226919	-0.173869	0.247901
SPAC29B12.02c	set2	-0.0920127	0.46031	-0.292472	0.0330801	-0.150588	0.184922
SPAC29B12.03	spd1	0.166552	0.103218	0.315207	0.00476608	0.128041	0.187622
SPAC29B12.04	snz1	1.10359	1.22512e-07	1.87913	1.49082e-18	0.951632	4.42981e-06
SPAC29B12.05c	SPAC29B12.05c	0.0487825	0.755614	-0.109698	0.538302	-0.0760193	0.580348
SPAC29B12.06c	rcd1	-0.0705747	0.756099	-0.378242	0.123773	-0.189828	0.360413
SPAC29B12.07	sec16	-0.166296	0.193679	-0.554985	3.63657e-05	-0.116085	0.338459
SPAC29B12.08	clr5	0.187486	0.172977	-0.453823	0.00147105	0.557228	1.84049e-05
SPAC29B12.10c	pgt1	0.904365	3.81963e-05	-0.204746	0.35316	0.432768	0.0382305
SPAC29B12.11c	SPAC29B12.11c	0.477372	0.00632532	0.321252	0.104518	0.140282	0.359444
SPAC29B12.12	hot13	0.970378	0.00627151	0.405664	0.290684	0.118173	0.673431
SPAC29B12.13	SPAC29B12.13	1.08926	2.45293e-09	1.20349	1.86449e-08	-0.583938	0.00018803
SPAC29B12.14c	SPAC29B12.14c	-0.5763	0.00395153	-0.556916	0.00803621	-1.0909	1.66056e-08
SPAC29E6.01	pof11	0.0877313	0.556246	0.45152	0.0171662	0.130947	0.31081
SPAC29E6.02	prp3	-0.102927	0.361297	-0.356292	0.0031823	-0.0325016	0.75875
SPAC29E6.03c	uso1	-0.316779	0.0104881	-0.442717	0.00116261	-0.134467	0.241214
SPAC29E6.04	nnf1	-0.352701	0.0524549	0.187455	0.418547	-0.0393038	0.809686
SPAC29E6.05c	mxr1	0.115264	0.313005	0.657871	9.78984e-06	0.147154	0.1416
SPAC29E6.06c	SPAC29E6.06c	0.131355	0.214299	0.133502	0.271378	0.137656	0.148135
SPAC29E6.07	SPAC29E6.07	-1.2148	4.60053e-07	-1.87598	1.01322e-13	-0.661508	0.00310962
SPAC29E6.08	tbp1	-0.446233	5.79435e-05	-0.257835	0.0241639	-0.175586	0.109108
SPAC29E6.09	SPAC29E6.09	0.120828	0.561069	-0.0572748	0.800925	0.291412	0.130274
SPAC29E6.10c	nst1	-0.187312	0.082123	-0.44991	0.000119008	0.152706	0.128103
SPAC2C4.03c	smd2	1.37882	1.15427e-18	1.48193	2.65356e-16	0.459559	0.000852054
SPAC2C4.04c	SPAC2C4.04c	0.485498	0.000156661	1.08681	6.64215e-12	0.222942	0.055537
SPAC2C4.05	cor1	0.914346	2.78494e-16	1.44197	4.19695e-24	0.134357	0.164096
SPAC2C4.06c	SPAC2C4.06c	-0.571683	0.00157318	-0.636276	0.00182851	-0.0537182	0.747683
SPAC2C4.07c	dis32	-0.674842	1.24754e-05	-0.488052	0.00540959	-0.193614	0.182272
SPAC2C4.08	SPAC2C4.08	-0.33506	0.20427	-0.134895	0.669506	-0.0321284	0.891342
SPAC2C4.09	SPAC2C4.09	0.273013	0.0206983	0.385154	0.0043272	0.377824	0.000488429
SPAC2C4.10c	csc4	-0.122671	0.420222	0.181257	0.302654	0.11906	0.400964
SPAC2C4.11c	pno1	-0.537052	0.000174912	0.162547	0.345393	-0.449402	0.000776983
SPAC2C4.12c	tpt1	-0.161576	0.410005	0.663018	0.00557296	0.347515	0.0609177
SPAC2C4.13	vma16	-0.0558901	0.619512	0.208724	0.116152	0.161639	0.116636
SPAC2C4.14c	ppk11	-0.548964	1.84243e-05	-0.182253	0.237107	-0.0584202	0.621622
SPAC2C4.15c	ubx2	-0.394866	0.000122784	-0.0354432	0.770383	0.238931	0.0132589
SPAC2C4.16c	rps801	1.01838	0.00061446	0.693882	0.0196979	0.614752	0.0385527
SPAC2C4.17c	msy2	-0.724499	0.000131009	-1.16628	3.48165e-09	-0.964441	7.96216e-08
SPAC2E12.02	hsf1	0.0270893	0.810731	-0.259238	0.0327756	0.27132	0.0104895
SPAC2E12.03c	SPAC2E12.03c	0.00828801	0.957626	-0.451265	0.00812135	-0.251176	0.0625439
SPAC2E12.05.1	#N/A	-0.816133	2.95887e-06	-0.937492	2.23446e-06	-0.722759	3.61087e-06
SPAC2E1P3.01	SPAC2E1P3.01	-0.798649	0.000933119	0.389812	0.133361	-0.0128841	0.956987
SPAC2E1P3.02c	amt3	-0.727277	0.000487007	-1.29586	5.83637e-09	-0.407249	0.0304025
SPAC2E1P3.03c	Tf2-3	1.00465	0.000162446	0.108066	0.691133	0.568584	0.0194205
SPAC2E1P3.04	cao1	1.40438	1.3634e-21	1.05503	1.30169e-11	1.11821	4.50491e-16
SPAC2E1P3.05c	SPAC2E1P3.05c	2.58185	2.07672e-39	2.50987	7.91536e-36	1.38261	8.64213e-13
SPAC2E1P5.01c	mns1	-0.180636	0.118104	-0.0489409	0.729672	-0.164714	0.0977565
SPAC2E1P5.02c	mug109	-0.678034	0.0374864	-2.58447	3.04126e-16	-0.215609	0.487755
SPAC2E1P5.03	erj5	0.346639	0.00460023	0.705953	4.76583e-07	0.579013	4.81282e-07
SPAC2E1P5.04c	cwg2	-0.182635	0.422344	0.447534	0.110383	0.753742	0.000480124
SPAC2E1P5.05	rrp9	-1.2829	7.36415e-21	-1.07741	2.79027e-12	-0.332027	0.0117159
SPAC2F3.01	imt1	-0.529654	0.00813962	-0.353905	0.140392	-0.0901887	0.616858
SPAC2F3.02	SPAC2F3.02	-0.0440369	0.66246	0.117959	0.311331	-0.0431618	0.639504
SPAC2F3.03c	rpa49	-0.734909	3.10881e-09	-0.57398	5.46643e-05	-0.420526	0.000254501
SPAC2F3.04c	rim1	0.277571	0.046521	0.600578	0.000319299	0.330154	0.00893536
SPAC2F3.05c	SPAC2F3.05c	1.00268	1.24876e-13	1.25367	1.20926e-14	-0.132116	0.25868
SPAC2F3.06c	kap104	-0.0742243	0.511715	0.00619048	0.961131	-0.0831717	0.427299
SPAC2F3.07c	SPAC2F3.07c	0.870143	0.0383149	0.889399	0.0612995	0.43266	0.219262
SPAC2F3.08	sut1	0.0257298	0.868197	0.141989	0.416931	0.143711	0.318012
SPAC2F3.09	hem1	1.0777	8.06129e-13	1.03189	7.49844e-11	0.439012	0.00241437
SPAC2F3.10	vps54	0.0567953	0.781095	0.0780985	0.729255	0.024521	0.897558
SPAC2F3.11	SPAC2F3.11	0.195226	0.123169	0.668151	6.03341e-06	-0.0162846	0.889954
SPAC2F3.12c	plp1	0.0787014	0.691209	-0.0123421	0.956547	0.121435	0.489547
SPAC2F3.13c	qtr2	0.0182878	0.920412	-0.0923004	0.662127	-0.107774	0.497012
SPAC2F3.14c	saf2	-0.231618	0.163838	-0.553116	0.00249349	-0.057386	0.701942
SPAC2F3.15	lsk1	-0.560141	4.36901e-05	-0.472605	0.00337206	-0.206345	0.0955129
SPAC2F3.16	SPAC2F3.16	0.0756112	0.533196	0.0370715	0.788578	0.119466	0.274969
SPAC2F3.17c	lsm6	1.28168	3.05247e-10	1.82935	2.83317e-16	0.514901	0.00836859
SPAC2F3.18c	SPAC2F3.18c	0.7929	1.25726e-09	0.866022	3.93854e-09	0.206384	0.0826854
SPAC2F7.02c	psr1	0.0404895	0.732278	-0.0558566	0.675293	0.0727954	0.496525
SPAC2F7.03c	pom1	-0.656319	4.84833e-05	-1.22476	3.21701e-13	-0.223364	0.145498
SPAC2F7.04	med1	-0.275976	0.0500087	0.172842	0.309662	0.1135	0.38273
SPAC2F7.05c	tif5	-0.468612	0.0287198	-0.0150681	0.944574	0.230973	0.279641
SPAC2F7.06c	pol4	-0.478697	0.0109527	0.03689	0.868115	0.0603157	0.73382
SPAC2F7.07c	cph2	0.146924	0.256691	0.37567	0.0109132	0.220595	0.067202
SPAC2F7.08c	snf5	0.510749	0.00331692	0.514082	0.0108938	0.319648	0.0365323
SPAC2F7.09c	gep3	-0.13092	0.542607	-0.0814301	0.733994	-0.179912	0.366061
SPAC2F7.10	akr1	-0.251063	0.14615	-0.0297706	0.890224	0.0686153	0.648722
SPAC2F7.11	nrd1	-0.961861	7.08959e-07	-2.18782	1.37514e-29	-0.513933	0.0054631
SPAC2F7.13c	wrs1	0.865255	4.54374e-18	0.60124	6.97245e-08	0.80565	8.12598e-20
SPAC2F7.14c	rrp4	0.0863323	0.648991	0.238301	0.262404	0.102941	0.560578
SPAC2F7.15	rsm24	0.250432	0.110047	0.521266	0.00438389	0.166831	0.243525
SPAC2F7.16c	pld1	-0.819605	4.66381e-12	-0.733514	2.66747e-08	0.0995429	0.381716
SPAC2F7.17	mrf1	-0.482619	0.00117286	-0.106165	0.536149	-0.293385	0.0350784
SPAC2G11.02	urb2	-0.520226	0.00323037	-0.524601	0.00686247	-0.306972	0.0644881
SPAC2G11.03c	vps45	0.3026	0.0500043	0.443272	0.0122911	0.00983602	0.944052
SPAC2G11.04	SPAC2G11.04	0.132413	0.425752	0.0243448	0.8975	-0.0824393	0.574517
SPAC2G11.05c	rim20	-1.00235	1.8078e-11	-0.823165	3.009e-06	-0.0797493	0.569346
SPAC2G11.06	vps4	0.271827	0.0252165	0.614881	1.35701e-05	0.36687	0.00112252
SPAC2G11.07c	ptc3	0.715585	8.18628e-06	0.396078	0.015229	-0.10362	0.511127
SPAC2G11.08c	smn1	-0.0273271	0.869281	0.319335	0.114043	0.0161535	0.913438
SPAC2G11.09	SPAC2G11.09	-0.551832	0.00397024	-0.933583	4.01286e-06	-0.51659	0.00410113
SPAC2G11.10c	uba42	0.38719	0.0168494	0.429035	0.0265061	0.185015	0.182529
SPAC2G11.11c	prh1	-0.697553	1.94015e-07	-0.723067	2.60056e-06	-0.419646	0.000541938
SPAC2G11.12	rqh1	-0.17657	0.293379	-0.651762	0.000292677	-0.0550837	0.718668
SPAC2G11.13	atg22	-1.01292	1.81141e-06	-1.04059	8.74009e-06	-0.456767	0.0225873
SPAC2G11.14	taf111	-0.823881	1.46289e-15	-0.506309	1.76094e-05	-0.118305	0.229202
SPAC2G11.15c	tgs1	1.1993	1.31914e-13	1.3974	1.2224e-12	-0.00818423	0.95199
SPAC2H10.01	SPAC2H10.01	-2.29766	2.04052e-45	-3.19464	3.55319e-83	-0.962236	1.48537e-09
SPAC2H10.02c	nas2	1.4601	5.02253e-21	1.19879	5.33317e-12	0.689066	2.26777e-07
SPAC2H10.04	SPAC2H10.04	-0.68119	0.148196	-0.55896	0.233261	-0.0933983	0.847351
SPAC30.01c	sec72	0.0563538	0.739791	-0.280241	0.112715	-0.0021324	0.98956
SPAC30.02c	kti2	0.375884	0.0135148	0.698803	0.000213797	0.0878427	0.50508
SPAC30.03c	tsn1	0.471939	0.0211322	0.186212	0.395321	-0.452969	0.0160276
SPAC30.04c	abc4	-0.301924	0.145508	-0.886452	3.1459e-05	-0.780771	8.43557e-05
SPAC30C2.02	mmd1	0.525368	0.0131322	0.870292	0.000121897	0.426797	0.0378859
SPAC30C2.03	SPAC30C2.03	-0.192613	0.203502	-0.0798202	0.668891	-0.364056	0.00419476
SPAC30C2.04	asc1	0.129519	0.265045	0.30689	0.012304	0.287383	0.0112029
SPAC30C2.05	erv14	0.934323	2.86952e-09	1.39208	1.73552e-13	0.361135	0.0108452
SPAC30C2.06c	dml1	0.179887	0.16466	0.91773	1.39794e-07	0.415035	0.00030681
SPAC30C2.07	SPAC30C2.07	-0.453324	0.00124363	-0.214522	0.190311	0.330358	0.012484
SPAC30C2.08	SPAC30C2.08	0.103152	0.406732	-0.193668	0.149813	-0.0925858	0.416533
SPAC30D11.01c	gto2	1.24793	3.27188e-07	0.938549	0.000266907	-0.458117	0.0444239
SPAC30D11.02c	SPAC30D11.02c	1.46766	7.4589e-05	0.381292	0.306395	0.533396	0.0692895
SPAC30D11.03	ddx27	-0.856603	4.5917e-10	-1.00624	8.83552e-12	-0.276609	0.0354358
SPAC30D11.04c	nup124	-0.335111	0.0407028	-0.53828	0.00162285	0.0373193	0.814466
SPAC30D11.05	aps3	-0.231208	0.123777	0.01843	0.918537	-0.152642	0.256778
SPAC30D11.06c	hfl1	-0.259187	0.0767658	-0.0638285	0.7103	-0.211063	0.111381
SPAC30D11.07	nth1	-0.70278	6.25704e-05	-0.249755	0.246259	-0.31007	0.0534209
SPAC30D11.08c	phf2	-0.185983	0.207667	0.342413	0.0495454	0.327967	0.0185268
SPAC30D11.09	cwf19	-0.034121	0.774254	-0.13145	0.338484	0.110983	0.291481
SPAC30D11.10	rad52	0.585718	5.88259e-05	0.182577	0.266495	-0.138286	0.238278
SPAC30D11.11	SPAC30D11.11	-0.350523	0.0529738	-0.517229	0.00823997	-0.520138	0.00206445
SPAC30D11.12	rpl3802	1.32197	7.45613e-05	0.948561	0.00453966	0.868708	0.00913899
SPAC30D11.13	hus5	0.115139	0.42069	0.296747	0.0664087	-0.0119306	0.928289
SPAC30D11.14c	SPAC30D11.14c	-0.0244031	0.82509	0.390435	0.00238769	0.278355	0.00718713
SPAC31A2.02	trm112	0.760463	2.66787e-07	0.897829	2.45269e-07	0.0550432	0.670026
SPAC31A2.03	mrp11	0.790114	2.95437e-13	1.17721	9.12518e-20	0.306885	0.00165794
SPAC31A2.04c	pre1	0.509685	0.000192862	1.09343	2.58644e-13	0.692884	1.79496e-07
SPAC31A2.05c	mis4	-0.754275	5.19847e-07	-0.848966	7.237e-07	-0.366187	0.00719744
SPAC31A2.06	atp25	-0.584598	1.89935e-07	-0.252002	0.0461238	-0.234057	0.0282647
SPAC31A2.07c	dbp10	-1.11204	1.57643e-23	-0.715393	4.31421e-08	-0.23732	0.025147
SPAC31A2.08	mrp20	0.740396	1.268e-09	0.941067	1.14804e-10	0.105887	0.318618
SPAC31A2.09c	apm4	0.603567	1.90538e-08	0.797089	2.59651e-10	0.11371	0.234797
SPAC31A2.10	SPAC31A2.10	0.539036	0.000450907	0.53704	0.00291815	0.15422	0.243296
SPAC31A2.11c	cuf1	-0.0553546	0.754078	-0.589979	0.0021529	-0.158872	0.293297
SPAC31A2.12	rod1	0.880549	3.99317e-15	0.444019	0.000245412	0.000163212	0.99868
SPAC31A2.13c	sft1	1.83758	4.64218e-33	1.51105	1.33188e-18	0.484389	0.000141831
SPAC31A2.14	bun107	0.188434	0.26247	0.0107564	0.952512	-0.0668285	0.671313
SPAC31A2.15c	dcc1	0.49288	0.00136462	0.868286	3.32836e-06	0.0264512	0.846243
SPAC31A2.16	gef2	-0.713071	6.02187e-06	-0.645965	0.000237999	-0.0940965	0.528092
SPAC31F12.01	zds1	-0.12068	0.464098	-0.794748	2.90678e-06	-0.213599	0.16961
SPAC31G5.01	sap49	0.576498	1.55081e-05	0.627871	9.5763e-05	0.191061	0.0889618
SPAC31G5.02	rot1	-0.691394	9.53437e-05	-0.884181	7.14238e-06	-0.435077	0.00702659
SPAC31G5.03	rps1101	0.931061	0.0031727	0.71578	0.0234322	0.552694	0.0796737
SPAC31G5.04	lys12	0.635159	6.73939e-06	-0.0413547	0.774066	0.201659	0.13682
SPAC31G5.05c	SPAC31G5.05c	0.679347	0.000799984	-0.156783	0.441656	-0.54299	0.00646093
SPAC31G5.06	rgg8	-0.546258	0.204525	-1.22466	0.00640014	-0.147163	0.706489
SPAC31G5.07	dni1	-0.622187	0.173465	-0.906042	0.0621176	0.283893	0.515627
SPAC31G5.08	ups1	0.217177	0.272903	0.33874	0.10921	-0.721935	0.000138632
SPAC31G5.09c	spk1	0.323894	0.0788064	0.175312	0.37735	-0.974669	1.0224e-08
SPAC31G5.10	eta2	1.23624	1.39754e-23	1.36142	1.20486e-19	0.192197	0.0609484
SPAC31G5.11	pac2	-0.17613	0.220665	-0.133026	0.420219	-0.01762	0.892772
SPAC31G5.12c	maf1	0.147035	0.37179	-0.44639	0.0125733	0.208865	0.134317
SPAC31G5.13	rpn11	0.204319	0.154251	0.64332	5.26744e-05	0.411664	0.00279179
SPAC31G5.14	gcv1	2.84102	1.91655e-86	1.61543	2.83071e-29	1.05732	3.75171e-16
SPAC31G5.15	psd3	-0.474763	0.0021541	-0.555747	0.000990912	-0.154064	0.290807
SPAC31G5.16c	dpm1	0.740495	7.72719e-13	0.592952	9.4056e-08	0.207783	0.0316399
SPAC31G5.17c	rps1001	0.828323	0.00062739	0.921918	0.000157302	0.156275	0.517237
SPAC31G5.18c	sde2	-0.770864	4.98991e-10	0.0659107	0.689993	-0.232555	0.040803
SPAC31G5.19	abo1	0.333921	0.0494806	-0.230055	0.1899	0.220917	0.172876
SPAC31G5.21	SPAC31G5.21	0.250053	0.210857	0.570751	0.00774811	0.328966	0.0896434
SPAC323.01c	pos5	-0.498791	0.00438063	0.310767	0.161359	-0.0870571	0.591823
SPAC323.02c	pup2	0.139299	0.126361	0.682753	1.43855e-10	0.389839	5.72103e-06
SPAC323.03c	SPAC323.03c	0.985797	6.30807e-06	0.903	0.000518823	-0.121187	0.479732
SPAC323.04	SPAC323.04	0.752827	8.17796e-08	0.44645	0.0048522	0.0149192	0.89857
SPAC323.05c	mtq2	0.825114	3.46121e-09	0.591363	0.000218702	0.0743851	0.52097
SPAC323.06c	uba5	-0.151309	0.272785	0.172778	0.308247	0.476421	0.000160708
SPAC323.07c	SPAC323.07c	0.953271	5.14056e-05	0.472343	0.0567239	0.294972	0.173061
SPAC323.08	rmp1	-0.566294	0.130792	-0.0733587	0.86856	-0.417653	0.218564
SPAC328.01c	msn5	-0.146876	0.427887	-0.387371	0.0460977	-0.00223412	0.989996
SPAC328.02	dbl4	-0.0926917	0.462839	-0.516033	0.000196673	0.0419741	0.706661
SPAC328.03	tps1	0.458437	0.0273298	0.707487	0.000848577	0.597698	0.00372207
SPAC328.04	SPAC328.04	-0.0950473	0.574138	-0.943568	5.9511e-08	-0.0422252	0.783608
SPAC328.05	SPAC328.05	-0.237702	0.131615	-0.43676	0.0155192	0.273757	0.0521395
SPAC328.06	ubp2	-0.427759	0.000345755	-0.154205	0.247189	-0.101857	0.370806
SPAC328.07c	bsd1	-0.152907	0.283835	-0.29856	0.0607583	-0.245941	0.0562466
SPAC328.08c	tbc1	0.314448	0.132911	-0.0927008	0.693957	-0.323434	0.0531867
SPAC328.09	SPAC328.09	0.836412	0.000130027	0.711572	0.00149372	0.275242	0.199477
SPAC328.10c	rps502	0.90787	0.000931716	0.97342	0.000406988	0.225721	0.409459
SPAC32A11.01	mug8	-3.62717	8.05113e-159	-3.36736	2.58971e-130	-0.771023	1.99327e-08
SPAC32A11.02c	SPAC32A11.02c	-1.12246	4.22283e-26	-1.49361	9.66725e-39	-2.02433	3.68747e-101
SPAC32A11.03c	phx1	-0.405815	0.00228811	-0.836302	4.74038e-09	-0.0915055	0.455427
SPAC32A11.04c	tif212	0.969385	1.11744e-07	0.727399	7.99107e-05	0.232466	0.199575
SPAC343.01c	erg8	0.489029	0.000103182	0.437225	0.0033798	0.126196	0.234341
SPAC343.02	img1	0.0814665	0.537162	0.775158	3.59137e-06	0.0728543	0.542645
SPAC343.03	apc11	0.332164	0.0108722	0.954367	7.832e-09	0.36103	0.00211483
SPAC343.04c	gid7	0.0326329	0.823591	0.745661	7.27535e-06	0.292453	0.037835
SPAC343.05	vma1	1.03563	9.44933e-19	1.01469	3.40178e-16	0.470066	2.71421e-05
SPAC343.06c	SPAC343.06c	0.141794	0.2981	0.359671	0.0275203	0.0665809	0.582363
SPAC343.07	mug28	-1.03529	9.89205e-13	-1.23787	1.98733e-14	-0.0895152	0.512899
SPAC343.08c	mrp17	-0.783594	7.36314e-10	-0.846189	3.56809e-09	0.0189475	0.87407
SPAC343.09	ubx3	-0.513431	3.04199e-06	0.0116562	0.929595	0.102708	0.321175
SPAC343.10	met11	0.252835	0.133186	0.396317	0.0333658	0.299515	0.0590995
SPAC343.11c	msc1	-0.463179	0.00350145	-0.950927	9.63297e-09	-0.161747	0.282977
SPAC343.12	rds1	-0.0820573	0.759826	-0.132236	0.623549	-0.54502	0.041835
SPAC343.13	pet112	-0.084658	0.649496	-0.674828	0.000815486	-0.181516	0.250466
SPAC343.14c	tif222	0.0871173	0.463467	0.389464	0.00457774	0.469355	2.43804e-05
SPAC343.15	tit1	-0.000730747	0.996519	0.217406	0.275242	0.144102	0.339003
SPAC343.16	lys2	0.932114	4.42369e-07	0.34976	0.0652679	-0.0891562	0.611811
SPAC343.17c	wdr70	0.558415	0.000438005	0.161032	0.323905	-0.0408187	0.790707
SPAC343.18	rfp2	0.379275	0.0238074	0.956462	2.92018e-05	0.0598713	0.665358
SPAC343.19	lsb6	0.236173	0.25797	-0.0938363	0.677173	-0.0796334	0.67477
SPAC343.20	SPAC343.20	-0.12273	0.647121	-0.17674	0.511335	-0.545526	0.0414102
SPAC343.21	SPAC343.21	-0.514289	0.0462012	-1.21018	6.19211e-06	0.337088	0.169415
SPAC3A11.02	cps3	-0.316749	0.0200433	-0.288234	0.068795	-0.0966869	0.429645
SPAC3A11.03	efm3	0.118216	0.359162	-0.00698813	0.96177	0.0719927	0.532009
SPAC3A11.04	SPAC3A11.04	-0.225081	0.0816624	-0.155753	0.313685	-0.00544524	0.961878
SPAC3A11.05c	kms1	-0.31499	0.0270127	-0.348439	0.0378325	-0.0826899	0.508723
SPAC3A11.06	mvp1	-0.190675	0.357817	-0.965782	5.71547e-06	0.0237501	0.903201
SPAC3A11.07	nde2	0.406322	0.0221931	-0.403171	0.024871	-1.03357	1.79583e-09
SPAC3A11.08	pcu4	-0.167864	0.311608	-0.199478	0.300064	0.0591165	0.689298
SPAC3A11.09	sod22	-0.865551	1.92068e-08	-0.988136	5.03036e-09	-0.169928	0.243781
SPAC3A11.10c	dpe1	-0.672521	0.000542907	-0.337648	0.093792	-0.147897	0.441625
SPAC3A11.11c	SPAC3A11.11c	0.349705	0.0313479	0.231858	0.204313	-0.082794	0.566347
SPAC3A11.12c	rpt5	0.451335	1.0848e-05	0.818813	1.84976e-12	0.411321	2.07972e-05
SPAC3A11.13	gim1	1.1866	3.30064e-11	1.12214	3.53919e-09	0.477996	0.0049912
SPAC3A11.14c	pkl1	0.754574	2.44851e-07	0.627512	4.85302e-05	0.364989	0.00899301
SPAC3A12.02	SPAC3A12.02	0.432017	0.00802373	0.987447	8.59834e-06	-0.0276011	0.835694
SPAC3A12.03c	meu34	0.161044	0.501227	-0.228718	0.379853	0.094387	0.658358
SPAC3A12.04c	rpp1	0.56255	0.0118943	0.0938765	0.706748	0.3103	0.0871828
SPAC3A12.05c	taf2	-0.130357	0.444704	-0.235081	0.207198	-0.216508	0.171854
SPAC3A12.06c	SPAC3A12.06c	-0.648364	0.00532122	-0.957759	0.000102734	-0.500062	0.022878
SPAC3A12.07	rpb11	0.818986	3.29812e-06	1.16795	3.72702e-09	0.17525	0.287247
SPAC3A12.08	SPAC3A12.08	0.293106	0.0562594	0.503293	0.00634089	0.318069	0.0196311
SPAC3A12.09c	ure4	0.231703	0.169561	0.45339	0.0269459	0.293173	0.0483779
SPAC3A12.10	rpl2001	0.644922	0.027873	0.350561	0.232427	0.454721	0.120717
SPAC3A12.11c	cwf2	-0.0185254	0.899194	0.207496	0.196365	0.376024	0.00731345
SPAC3A12.12	atp11	0.803388	5.26424e-11	0.948611	2.33728e-10	0.275696	0.00749929
SPAC3A12.13c	hcr1	0.62231	7.29958e-08	0.624459	7.71163e-07	0.101191	0.348087
SPAC3A12.14	cam1	0.201884	0.0632213	0.246584	0.0344962	0.218991	0.0353852
SPAC3A12.15	vps53	-0.878924	1.86065e-09	-0.728214	1.11265e-05	-0.200725	0.146726
SPAC3A12.16c	tim17	0.766053	9.4606e-10	0.975407	5.3691e-11	-0.0410724	0.707971
SPAC3A12.17c	cys12	0.0591984	0.768515	0.232565	0.31576	0.00129484	0.994361
SPAC3A12.18	zwf1	0.196948	0.197955	0.523588	0.00100736	-0.463676	0.00201339
SPAC3A12.19	SPAC3A12.19	-0.0727189	0.789806	-0.748333	0.0103148	-0.124701	0.584315
SPAC3C7.01c	sac12	0.123601	0.376779	0.271434	0.107778	0.105975	0.385766
SPAC3C7.02c	pil2	-0.596884	0.0364918	-1.73721	1.26296e-09	-1.90528	1.3012e-13
SPAC3C7.03c	rad55	0.56345	0.0137726	-0.0484203	0.842073	-0.0956524	0.629388
SPAC3C7.04	SPAC3C7.04	-0.258331	0.108576	-0.440936	0.0123113	-0.233103	0.116314
SPAC3C7.05c	mug191	-0.156107	0.331219	0.35414	0.0508701	-0.202301	0.185508
SPAC3C7.06c	pit1	-1.0423	3.04183e-05	-1.77738	4.50496e-12	-0.30294	0.206113
SPAC3C7.07c	SPAC3C7.07c	0.432111	0.00480191	0.741066	4.06333e-05	-0.131923	0.33824
SPAC3C7.08c	elf1	-0.640499	1.46389e-07	-0.278237	0.037104	0.287135	0.0157282
SPAC3C7.09	set8	-0.331134	0.243047	-0.1463	0.647926	0.209981	0.431319
SPAC3C7.10	pex13	-0.489628	0.000273886	-0.215573	0.172197	0.119829	0.340241
SPAC3C7.11c	cnx1	0.254989	0.0384057	0.076915	0.545361	0.104461	0.384614
SPAC3C7.12	tip1	0.160825	0.161831	0.362685	0.00802611	-0.137497	0.17674
SPAC3C7.13c	SPAC3C7.13c	0.201097	0.0858521	0.0459626	0.717292	-1.76279	3.15996e-61
SPAC3C7.14c	obr1	-1.82951	8.86954e-19	-1.1529	2.68324e-08	1.23249	2.637e-09
SPAC3F10.02c	trk1	-0.513488	0.000287201	-0.748862	1.46051e-06	-0.0421376	0.748192
SPAC3F10.03	grs1	0.73632	5.0951e-14	0.87019	2.7018e-16	0.171716	0.0637714
SPAC3F10.04	gsa1	0.236288	0.110696	0.288711	0.0660082	0.271598	0.0578136
SPAC3F10.05c	mug113	-0.378718	0.00676076	-0.458304	0.00413531	-0.00393678	0.975213
SPAC3F10.06c	rit1	-0.934788	4.1989e-05	-1.0823	2.42755e-05	-0.0992801	0.641179
SPAC3F10.07c	erf4	-0.463151	0.182599	-1.13094	0.00205687	0.0179025	0.954196
SPAC3F10.08c	faf1	-0.656234	4.57334e-05	-0.636958	0.000377832	-0.198306	0.189694
SPAC3F10.09	SPAC3F10.09	0.989484	1.10584e-12	0.586523	0.000134298	0.11767	0.315361
SPAC3F10.10c	map3	0.709767	8.39261e-07	0.447328	0.00549171	0.0993779	0.425252
SPAC3F10.11c	abc2	-1.24277	3.88155e-10	-1.60896	5.58528e-15	-0.433565	0.0251891
SPAC3F10.12c	SPAC3F10.12c	-0.516851	0.000562741	0.405178	0.0385443	0.469448	0.000985905
SPAC3F10.13	ucp6	-0.587687	0.000889877	-0.630558	0.000818421	-0.218765	0.198869
SPAC3F10.15c	spo12	-0.453853	0.000263155	-0.429856	0.00157073	-0.241429	0.0402487
SPAC3F10.16c	SPAC3F10.16c	-0.649155	3.39068e-08	0.00665304	0.962873	-0.45648	3.01708e-05
SPAC3F10.17	ltv1	-0.12067	0.376294	-0.40035	0.00634326	-0.177302	0.161528
SPAC3F10.18c	rpl4102	0.757895	0.0158381	0.187757	0.550387	0.715427	0.0226213
SPAC3F10.19	spd2	1.1867	2.79134e-23	1.21969	5.61457e-20	0.785399	7.93995e-13
SPAC3G6.01	hrp3	0.101344	0.517494	-0.391171	0.0174904	0.0293774	0.840547
SPAC3G6.02	rpn15	0.696262	2.50423e-06	0.940382	2.76835e-09	0.244362	0.0867102
SPAC3G6.03c	SPAC3G6.03c	0.00489598	0.972171	-0.218819	0.156862	-0.182044	0.151434
SPAC3G6.04	rnp24	-0.499051	0.00575098	0.116441	0.578758	0.0890611	0.606271
SPAC3G6.05	SPAC3G6.05	0.788319	1.43373e-08	0.843079	5.02899e-08	0.251323	0.0497727
SPAC3G6.06c	rad2	0.463048	0.00561161	0.684563	0.0003665	0.417135	0.00668488
SPAC3G6.07	SPAC3G6.07	0.699161	0.0915523	0.662864	0.134764	0.285611	0.46272
SPAC3G6.08	erv1	0.017986	0.911383	0.736606	0.000277914	0.692626	4.77851e-06
SPAC3G6.09c	tps2	-0.357752	0.0442963	-0.34642	0.0753627	-0.0736629	0.661217
SPAC3G6.10c	vps51	0.138879	0.675291	0.061723	0.867232	0.016538	0.955793
SPAC3G6.11	chl1	1.10606	9.84909e-05	0.338897	0.233034	0.787688	0.00550129
SPAC3G6.13c	rpl4101	1.13977	7.17978e-05	0.362149	0.20736	0.794645	0.0055909
SPAC3G9.01	nsk1	-0.774873	3.38884e-05	-0.565962	0.0109699	-0.103856	0.546913
SPAC3G9.02	oar2	0.792165	4.3139e-05	0.609883	0.00690176	-0.420996	0.00627332
SPAC3G9.03	rpl2301	1.18604	0.00016743	1.22416	0.000107526	0.384441	0.22167
SPAC3G9.04	ssu72	0.410593	0.00910973	0.508686	0.00680868	0.0283217	0.834436
SPAC3G9.05	spa2	-0.00954799	0.957227	-0.228112	0.240396	-0.287285	0.0770201
SPAC3G9.06	frs2	0.798069	4.92133e-18	0.640714	1.99547e-10	0.326835	0.000113217
SPAC3G9.07c	hos2	-0.393718	0.0167291	0.030265	0.881083	0.127881	0.396783
SPAC3G9.08	png1	-0.491627	0.00791559	-0.705806	0.000635777	-0.135149	0.421193
SPAC3G9.09c	tif211	0.674048	1.09706e-05	0.706024	6.99259e-06	0.122243	0.418185
SPAC3G9.10c	rrp41	0.0857524	0.601504	0.73517	0.000559391	-0.115759	0.422652
SPAC3G9.11c	pdc201	-0.747156	1.19397e-05	-1.56956	3.53303e-19	-2.35789	1.57848e-53
SPAC3G9.12	peg1	-0.0481246	0.774345	-0.203844	0.27011	-0.189267	0.217406
SPAC3G9.13c	msw1	0.561362	3.95091e-05	0.231685	0.120567	-0.216383	0.0729588
SPAC3G9.14	sak1	0.356378	0.0256526	-0.0639053	0.702965	-0.242305	0.105298
SPAC3G9.15c	fcf2	-0.404545	0.000523952	-0.0944749	0.476151	-0.109298	0.320453
SPAC3G9.16c	bet5	-0.3531	0.0723399	0.187711	0.452143	-0.0219188	0.901216
SPAC3G9.17	new8	0.914843	0.000352292	1.32696	6.63628e-05	0.0753466	0.709822
SPAC3H1.01c	orc3	-0.148956	0.233722	0.255721	0.110887	0.163431	0.13843
SPAC3H1.02c	SPAC3H1.02c	-0.23977	0.0828927	-0.106053	0.514172	0.0959045	0.444887
SPAC3H1.03	mug151	0.311709	0.124868	0.769675	0.00085072	0.260456	0.174296
SPAC3H1.04c	mdm31	-0.798654	2.49913e-07	-0.374237	0.0455505	-0.42947	0.0025713
SPAC3H1.05	ste24	-0.262815	0.043571	0.17436	0.255002	-0.515452	1.69837e-05
SPAC3H1.06c	SPAC3H1.06c	0.281165	0.189224	0.223067	0.306683	0.771919	0.000274653
SPAC3H1.07	aru1	-1.1667	1.94619e-20	-0.792461	1.19181e-09	0.368532	0.00333991
SPAC3H1.08c	SPAC3H1.08c	-0.021522	0.863334	0.47815	0.00114599	0.204907	0.0800151
SPAC3H1.09c	avt3	-0.736968	0.000265234	-0.614675	0.00623481	-0.236624	0.216476
SPAC3H1.10	pcs2	-0.37112	0.0137683	-0.12216	0.515179	-0.36002	0.00562617
SPAC3H1.11	hsr1	0.502343	0.0109318	-0.122222	0.549225	-0.662908	0.000312852
SPAC3H1.12c	snt2	-0.0506637	0.70167	-0.394898	0.00629374	-0.0990229	0.404808
SPAC3H1.13	ppk13	0.0298924	0.827679	0.176839	0.270272	-0.0151184	0.902686
SPAC3H1.14	gid4	0.553151	0.00205938	0.854801	0.000120008	0.141397	0.358054
SPAC3H5.04	aar2	0.201332	0.254159	0.327715	0.0715732	0.537206	0.00205254
SPAC3H5.05c	rps1401	0.0648175	0.733758	0.161243	0.411502	0.582588	0.00196411
SPAC3H5.06c	pol1	-0.768849	2.99953e-05	-1.22319	1.70509e-10	-0.137605	0.438953
SPAC3H5.07	rpl702	1.01954	5.33008e-05	1.05494	3.16844e-05	0.280523	0.264895
SPAC3H5.08c	SPAC3H5.08c	-0.764143	1.11766e-07	-0.976768	5.0902e-10	-0.0418271	0.758444
SPAC3H5.09c	SPAC3H5.09c	-1.08264	1.09482e-10	-1.23099	2.39688e-12	-0.36472	0.0258738
SPAC3H5.10	rpl3202	0.972983	0.00364166	1.00668	0.00267099	0.632015	0.0587012
SPAC3H5.11	SPAC3H5.11	-0.0279361	0.840883	-0.0643885	0.675114	0.0558439	0.666369
SPAC3H5.12c	rpl501	0.790623	0.00259571	0.588726	0.025241	0.374291	0.153206
SPAC3H5.13	new4	0.0520691	0.823251	0.176141	0.491149	0.410526	0.0641971
SPAC3H8.02	csr102	0.193579	0.152669	-0.255552	0.0794327	0.068223	0.575403
SPAC3H8.03	img2	-0.0223901	0.88264	0.0646315	0.710732	-0.0411943	0.764621
SPAC3H8.04	SPAC3H8.04	0.511952	0.000386166	0.279837	0.0906895	0.00528139	0.96507
SPAC3H8.05c	mms1	0.060326	0.752018	-0.371432	0.0644475	-0.227966	0.201409
SPAC3H8.06	aur1	-0.489138	0.0175453	-1.19584	1.85084e-08	-0.745605	0.000100421
SPAC3H8.07c	pac10	1.07965	6.60361e-09	0.860215	1.59378e-05	0.496859	0.00412898
SPAC3H8.08c	SPAC3H8.08c	-0.139535	0.486107	-0.0166533	0.940716	0.160265	0.394151
SPAC3H8.09c	nab3	-1.2106	1.51019e-11	-0.917606	9.45052e-06	-0.152345	0.377098
SPAC3H8.10	spo20	0.205594	0.112509	0.146647	0.291462	0.127369	0.300777
SPAC458.02c	SPAC458.02c	0.5958	4.08401e-06	0.657776	1.1593e-06	0.2185	0.0824054
SPAC458.03	tel2	-0.26443	0.189046	-0.396784	0.0720427	-0.194557	0.29684
SPAC458.04c	dli1	-0.953742	2.07758e-06	-0.0207613	0.937731	-0.58724	0.00140831
SPAC458.05	pik3	-0.241319	0.210747	0.2614	0.245312	-0.130938	0.467985
SPAC458.06	atg1803	0.818172	3.9482e-06	0.965557	3.51727e-06	0.759775	1.63631e-06
SPAC458.07	tfa1	-0.0920627	0.520965	0.169691	0.317613	0.168243	0.199164
SPAC4A8.02c	SPAC4A8.02c	0.663944	0.000208167	-0.400521	0.0262288	0.0127519	0.939846
SPAC4A8.03c	ptc4	-0.387246	0.0138136	-0.0667166	0.728652	-0.1803	0.200624
SPAC4A8.04	isp6	0.035654	0.879122	-0.51994	0.0275013	-0.475368	0.0409187
SPAC4A8.05c	myp2	-0.911598	4.27808e-12	-1.11075	3.40951e-15	-0.500227	6.29461e-05
SPAC4A8.06c	SPAC4A8.06c	0.0115993	0.936661	0.0718745	0.663862	-0.285534	0.0314333
SPAC4A8.07c	lcb4	0.86516	9.25199e-11	0.321909	0.0285669	0.0775058	0.467687
SPAC4A8.08c	vrs2	-0.246562	0.0805785	-0.449398	0.00555589	-0.387692	0.00132615
SPAC4A8.09c	cwf21	0.00269507	0.985337	0.121314	0.459667	0.25403	0.0647304
SPAC4A8.10	rog1	-0.232957	0.0647219	-0.223107	0.121035	0.135319	0.242537
SPAC4A8.11c	fas2	0.541464	0.00074857	-0.126718	0.434401	-0.226387	0.151804
SPAC4A8.12c	sds22	0.910608	1.03497e-12	0.82063	1.17653e-08	0.233679	0.0394179
SPAC4A8.13c	pts1	0.765774	1.06997e-08	1.18463	1.16272e-15	0.214837	0.092136
SPAC4A8.14	SPAC4A8.14	-0.0963823	0.404982	0.356833	0.0071625	0.0250054	0.818917
SPAC4A8.15c	cdc3	1.60549	1.4397e-17	1.72659	2.82254e-19	0.813386	1.20249e-05
SPAC4A8.16c	tif33	0.381173	0.00372917	0.284678	0.0342462	0.108498	0.4018
SPAC4C5.01	SPAC4C5.01	0.999721	3.4509e-11	0.183248	0.245886	0.00500074	0.967619
SPAC4C5.02c	ryh1	0.870629	5.8427e-08	0.243888	0.14463	0.011989	0.935053
SPAC4C5.03	SPAC4C5.03	-0.667434	3.3243e-06	-0.590142	0.000391544	-0.255303	0.0518866
SPAC4C5.04	rad31	0.375748	0.0208421	0.150303	0.406277	-0.227966	0.110568
SPAC4D7.01c	sec71	-0.059784	0.725133	-0.148084	0.41805	-0.184254	0.251432
SPAC4D7.02c	pgc1	0.318158	0.123362	0.35732	0.110075	-0.652871	0.000751403
SPAC4D7.03	pop2	-0.750891	2.01375e-07	-0.612403	0.000380918	-0.158535	0.22855
SPAC4D7.04c	rer2	0.605042	5.13165e-05	1.15503	9.28331e-11	0.137816	0.314214
SPAC4D7.05	sum1	0.597657	2.2108e-05	0.992734	2.22729e-11	0.230514	0.0943427
SPAC4D7.06c	met8	0.56912	2.29333e-05	0.812216	1.76388e-07	0.00354635	0.976796
SPAC4D7.07c	csi2	-0.419142	0.00223415	-0.653756	2.54387e-05	-0.425345	0.000382901
SPAC4D7.08c	ade4	0.851869	2.09078e-09	-0.0950037	0.509792	0.158532	0.234251
SPAC4D7.09	tif223	0.273567	0.0173894	0.69326	3.09726e-07	0.299025	0.00493049
SPAC4D7.10c	spt20	-0.83202	3.13566e-09	-0.401527	0.0171277	-0.389455	0.00280044
SPAC4D7.11	dsc4	0.245885	0.0730065	0.392593	0.0142383	0.329958	0.00784335
SPAC4D7.12c	fet5	-0.336429	0.0173161	0.45384	0.0119632	0.0712634	0.585492
SPAC4D7.13	usp104	-0.288529	0.0134117	0.319304	0.0186959	0.305108	0.00624056
SPAC4D7.14	new13	0.423298	0.0278115	0.564345	0.0103905	0.54423	0.00207732
SPAC4D7.15	new12	-0.324126	0.487922	0.433329	0.415462	-1.05371	0.0111176
SPAC4F10.02	aap1	1.43846	6.51625e-13	1.09285	2.95877e-07	0.179326	0.326898
SPAC4F10.03c	trm7	0.494939	0.00535797	0.806693	0.000235929	0.0922018	0.547347
SPAC4F10.04	ypa1	0.0722741	0.638636	0.650688	0.00124062	0.267643	0.0486518
SPAC4F10.05c	lip2	-0.023164	0.892727	0.283299	0.175034	0.0622662	0.684389
SPAC4F10.06	bud22	-0.608849	4.23934e-05	-0.2737	0.094155	-0.163559	0.253776
SPAC4F10.07c	atg13	-0.551733	0.000257145	-0.552321	0.00100783	-0.205241	0.14572
SPAC4F10.08	mug126	-0.715203	0.000482223	-1.32624	1.06725e-09	-0.0959028	0.610446
SPAC4F10.09c	noc1	-0.946737	5.01314e-12	-0.789011	2.68028e-07	-0.48903	0.0001636
SPAC4F10.10c	mnn9	0.0374182	0.782435	0.589851	0.000337	-0.238896	0.0528001
SPAC4F10.11	spn1	-0.298174	0.00438922	0.332916	0.0104639	0.0671441	0.487677
SPAC4F10.12	fta1	-0.399999	0.0293103	0.320391	0.160826	0.0629185	0.712573
SPAC4F10.13c	mpd2	-0.146098	0.247897	-0.30462	0.0275859	-0.0423544	0.71814
SPAC4F10.14c	btf3	1.01651	0.001585	1.04389	0.00120982	0.471736	0.142189
SPAC4F10.15c	wsp1	0.263897	0.109715	-0.0615664	0.725641	0.134255	0.384356
SPAC4F10.16c	SPAC4F10.16c	-1.46393	5.51156e-35	-1.48598	4.83376e-30	-1.12285	8.84367e-24
SPAC4F10.17	SPAC4F10.17	-2.26052	7.27226e-31	-2.00056	3.36163e-20	-2.22792	2.51049e-33
SPAC4F10.18	nup37	0.19273	0.157329	0.253283	0.117096	0.177137	0.137947
SPAC4F10.19c	hit1	-0.175796	0.394345	0.141554	0.555439	0.151308	0.43014
SPAC4F10.20	grx1	1.76243	6.73163e-14	1.67039	1.95134e-12	0.413129	0.0770042
SPAC4F10.22	cmc4	0.151645	0.559187	-0.0989334	0.729479	-0.498665	0.0291495
SPAC4F8.01	did4	-0.171437	0.351268	-0.23227	0.227742	0.0526658	0.76834
SPAC4F8.02c	mrpl40	-0.193924	0.101348	0.0454899	0.755889	0.0258111	0.804352
SPAC4F8.03	sdo1	0.385783	0.00181944	0.816329	5.67035e-09	0.221482	0.0578702
SPAC4F8.04	SPAC4F8.04	-0.614409	1.81504e-06	-0.467414	0.00142536	-0.0485058	0.688235
SPAC4F8.05c	mrpl28	0.858222	7.5068e-06	0.649754	0.00111129	0.443649	0.0165401
SPAC4F8.06	mrps12	-0.0509157	0.718489	0.0126216	0.939088	0.142253	0.261751
SPAC4F8.07c	hxk2	1.268	8.01298e-11	1.41113	8.6618e-13	1.44002	1.17674e-13
SPAC4F8.08	mug114	3.18652	4.78912e-12	1.54568	0.000734322	1.39955	0.00179495
SPAC4F8.10c	stg1	0.780478	3.92916e-10	1.11071	2.79382e-15	0.579413	7.69225e-07
SPAC4F8.11	sea2	-0.581962	0.00017808	-0.416078	0.0122233	-0.145629	0.333789
SPAC4F8.12c	spp42	-1.03747	8.58532e-12	-0.914319	5.82326e-09	-0.197336	0.1891
SPAC4F8.13c	rng2	-0.14724	0.407533	-0.8275	6.32226e-06	-0.476047	0.00432851
SPAC4F8.14c	hcs1	1.30547	1.54756e-36	1.16136	1.13686e-24	0.743974	3.78166e-15
SPAC4F8.15	itr1	-0.531756	0.000923758	-0.449152	0.0127765	0.104284	0.491292
SPAC4G8.02c	sss1	1.40373	4.33693e-11	1.45022	4.18818e-11	0.51376	0.0137492
SPAC4G8.03c	puf5	0.120535	0.48099	-0.32984	0.0755037	-0.566448	0.000136794
SPAC4G8.04	SPAC4G8.04	-0.622912	0.000655534	-0.499502	0.0122716	-0.317248	0.0691513
SPAC4G8.05	ppk14	-0.379903	0.00344861	-0.173945	0.251787	0.100211	0.404504
SPAC4G8.06c	trm12	-0.330572	0.0127165	-0.220725	0.155436	0.0560978	0.64239
SPAC4G8.07c	trm2	-1.01419	1.7667e-09	-0.866053	1.20217e-05	-0.438228	0.00473683
SPAC4G8.08	SPAC4G8.08	0.790285	1.77907e-08	0.888399	2.20934e-07	0.241945	0.0379143
SPAC4G8.09	SPAC4G8.09	-0.858331	1.64145e-08	-0.938819	3.1978e-08	-0.383754	0.0065764
SPAC4G8.10	gos1	0.50882	0.00157613	1.01958	5.25777e-08	0.323201	0.0314085
SPAC4G8.11c	atp10	0.492176	0.00193653	1.02898	3.42012e-08	0.308929	0.0363595
SPAC4G8.12c	smp3	-0.241175	0.134666	-0.558251	0.00159028	-0.448869	0.00181938
SPAC4G8.13c	prz1	0.175073	0.234991	-0.241797	0.125269	0.175151	0.195693
SPAC4G9.02	rnh201	0.123036	0.423212	0.314666	0.0863353	0.139536	0.307212
SPAC4G9.03	adk1	0.507325	0.0169372	-0.26851	0.207734	0.839513	7.08834e-05
SPAC4G9.04c	pcf11	0.451884	0.0213924	-0.267926	0.174134	0.757067	0.000105734
SPAC4G9.05	mpf1	0.724481	2.64841e-08	0.594122	2.25032e-05	0.369592	0.00247872
SPAC4G9.06c	chz1	0.7253	2.70033e-08	0.639371	5.54886e-06	0.370883	0.00247741
SPAC4G9.07	mug133	-0.803749	0.00108181	-1.39815	5.55914e-08	-0.188319	0.416438
SPAC4G9.08c	rpc2	-0.814621	5.10211e-09	-0.992571	7.87539e-11	-0.359704	0.00578065
SPAC4G9.09c	arg11	0.0177259	0.872454	-0.0232351	0.845062	-0.172604	0.0988032
SPAC4G9.10	arg3	0.716003	1.80543e-06	0.434627	0.00785911	0.0415377	0.757706
SPAC4G9.11c	cmb1	0.0363675	0.779342	0.302225	0.031557	0.177433	0.156181
SPAC4G9.12	idn1	1.84147	1.45877e-17	0.818038	0.000162673	-1.16392	2.46396e-08
SPAC4G9.13c	vps26	1.55533	9.50987e-15	0.877356	1.54032e-05	-0.86468	1.05113e-05
SPAC4G9.14	sym1	0.0467525	0.805536	1.06011	2.85211e-05	-0.033561	0.844798
SPAC4G9.15	ifa38	0.743015	3.24164e-10	0.605139	1.59092e-06	0.363185	0.00116098
SPAC4G9.16c	rpl901	1.28584	1.11092e-05	0.904207	0.00202197	0.425593	0.145397
SPAC4G9.17c	mrp5	0.377103	0.00612606	0.671643	6.33791e-05	-0.00809145	0.946314
SPAC4G9.19	SPAC4G9.19	0.349544	0.0596403	0.451867	0.047121	0.0126151	0.934741
SPAC4G9.20c	ymc1	0.865487	9.57058e-07	0.0353631	0.84593	0.204008	0.196913
SPAC4G9.22	SPAC4G9.22	0.45364	0.0134873	-0.308401	0.100867	0.239135	0.168149
SPAC4H3.01	SPAC4H3.01	0.0453349	0.707783	0.487561	0.000448951	0.519869	6.07092e-06
SPAC4H3.02c	swc3	-0.125923	0.4761	0.148032	0.477572	0.171751	0.28927
SPAC4H3.03c	SPAC4H3.03c	0.521668	0.172002	0.339094	0.383604	0.610372	0.105331
SPAC4H3.04c	SPAC4H3.04c	0.299219	0.218568	1.50185	2.14184e-06	0.290793	0.195848
SPAC4H3.05	srs2	-0.0663217	0.634094	0.433299	0.0156237	0.247428	0.046152
SPAC4H3.06	SPAC4H3.06	1.04417	4.26379e-09	1.16349	5.38068e-10	0.571619	0.000901411
SPAC4H3.07c	rdl2	1.15362	1.32905e-09	1.2639	3.66811e-10	0.640988	0.000474806
SPAC4H3.08	SPAC4H3.08	-1.1757	3.62106e-07	-0.708863	0.00739511	-1.9944	1.34922e-20
SPAC4H3.09	SPAC4H3.09	0.943481	5.17743e-12	0.921529	4.7499e-10	0.483142	0.000171295
SPAC4H3.10c	pyk1	-0.00790942	0.963763	-0.694183	6.75408e-05	1.04692	1.77873e-09
SPAC4H3.11c	ppc89	-0.223232	0.0831175	-0.581104	3.42519e-05	0.0308992	0.792547
SPAC4H3.12c	SPAC4H3.12c	-1.37757	0.000598188	-1.98925	1.36467e-06	-0.026855	0.945914
SPAC4H3.13	pcc1	0.652528	8.71515e-05	1.15985	4.13046e-09	0.177903	0.242646
SPAC4H3.14c	rng8	-0.322201	0.10606	-0.568242	0.00674447	0.331377	0.0856336
SPAC4H3.16	SPAC4H3.16	0.200269	0.145946	0.691206	8.29665e-05	0.268484	0.0273615
SPAC4H3.17	SPAC4H3.17	-0.70649	0.174183	-0.818948	0.133764	0.240723	0.631862
SPAC513.01c	eft201	0.719155	7.40213e-06	0.499174	0.00210568	0.135227	0.394903
SPAC513.02	SPAC513.02	0.0819152	0.698277	-0.141409	0.543942	-2.11704	8.94157e-31
SPAC513.03	mfm2	-0.317001	0.379675	-2.82029	2.98361e-22	-6.21592	1.67341e-174
SPAC513.04	SPAC513.04	-1.25642	0.0247545	-3.9024	5.39001e-14	-6.17076	2.25122e-39
SPAC513.05	ams1	0.216827	0.179484	0.381298	0.0274372	-0.461469	0.00288383
SPAC513.06c	dhd1	0.2135	0.182282	0.388442	0.0236953	-0.46736	0.00229888
SPAC513.07	SPAC513.07	-0.713869	0.000794023	1.15636	5.92178e-07	1.32916	4.68462e-10
SPAC521.02	wss1	0.104091	0.651271	0.281158	0.233792	0.705149	0.00200269
SPAC521.03	SPAC521.03	4.038	3.91159e-38	3.47686	2.08055e-28	1.73944	2.00078e-08
SPAC521.04c	sst1	2.33833	1.238e-11	1.92342	3.6227e-08	1.33415	8.83463e-05
SPAC521.05	rps802	0.434177	0.149301	-0.0458751	0.879037	0.302061	0.315188
SPAC56E4.02c	alg13	0.0320531	0.835786	0.0974122	0.600243	-0.0452763	0.733436
SPAC56E4.03	SPAC56E4.03	1.06807	1.85143e-07	0.850563	5.29091e-05	0.214951	0.282272
SPAC56E4.04c	cut6	0.711089	5.17164e-07	-0.0640129	0.654477	-0.665505	1.47567e-06
SPAC56E4.05	snd2	0.686809	0.000155357	-0.0239051	0.898505	-0.0625228	0.709456
SPAC56E4.06c	ggt2	-0.329021	0.0694964	-0.52096	0.00730653	-0.141221	0.409925
SPAC56E4.07	SPAC56E4.07	-0.0447391	0.68572	-0.133451	0.278331	0.290601	0.00454256
SPAC56F8.02	SPAC56F8.02	-1.14736	1.16378e-19	-1.44961	7.17511e-26	-0.630614	7.85671e-08
SPAC56F8.03	tif52	0.118093	0.334282	-0.490236	8.42939e-05	0.256828	0.0310415
SPAC56F8.04c	ppt1	0.820551	4.71806e-06	0.437706	0.0294159	0.336461	0.0234869
SPAC56F8.05c	mug64	0.867954	4.05593e-10	0.673364	2.9948e-06	0.423658	0.00162319
SPAC56F8.06c	alg10	-1.04612	5.92116e-09	-1.62696	2.16042e-17	-0.100284	0.551833
SPAC56F8.07	SPAC56F8.07	0.0688982	0.727112	0.413983	0.0993238	0.258495	0.130149
SPAC56F8.08	mud1	-0.0422274	0.73469	0.455287	0.00348794	0.368278	0.00117972
SPAC56F8.09	rrp8	-0.390038	0.0207815	-0.523088	0.00353834	-0.524945	0.00108228
SPAC56F8.10	met9	1.0147	1.73051e-14	0.921043	3.89873e-10	0.316798	0.00787378
SPAC56F8.11	spc3	0.542983	3.00129e-05	0.604196	8.76622e-05	-0.0702172	0.529329
SPAC56F8.12	SPAC56F8.12	-0.925536	0.0253111	-1.17338	0.00702518	0.22046	0.585583
SPAC56F8.13	SPAC56F8.13	0.809757	3.99202e-05	0.0787315	0.706196	0.241881	0.137697
SPAC56F8.14c	mug115	0.688958	4.86433e-06	-0.0667028	0.673569	0.148533	0.247508
SPAC56F8.15	SPAC56F8.15	0.517858	0.0534641	-0.844895	0.00138421	0.101785	0.671987
SPAC56F8.16	esc1	0.668312	0.000384848	-0.580318	0.0020253	0.0857127	0.633704
SPAC57A10.02	cdr2	-0.234948	0.24811	-0.835058	7.18047e-05	-0.136114	0.481091
SPAC57A10.03	cyp1	1.06941	3.06597e-11	1.01984	9.56235e-08	0.162693	0.216598
SPAC57A10.04	mug10	-4.40446	7.26857e-148	-4.06122	3.39316e-114	-0.17764	0.352617
SPAC57A10.05c	pof1	0.386616	0.010487	-0.679708	8.34689e-06	0.539148	7.07098e-05
SPAC57A10.06	mug15	1.7269	4.61226e-09	0.801836	0.00831352	2.08124	1.5676e-16
SPAC57A10.07	SPAC57A10.07	0.0228759	0.875045	0.178288	0.31919	0.0145755	0.906994
SPAC57A10.08c	SPAC57A10.08c	-0.0371634	0.833909	-0.305757	0.124604	0.30202	0.0559152
SPAC57A10.09c	nhp6	1.21452	1.37938e-12	1.19602	1.2412e-11	0.58179	0.000534186
SPAC57A10.10c	sla1	-0.512704	0.00198047	-0.0438842	0.797804	-0.166004	0.311763
SPAC57A10.11c	tim40	-0.106942	0.33743	0.298248	0.020532	0.0336232	0.747632
SPAC57A10.12c	ura3	-0.967299	1.41765e-09	-0.865451	2.95418e-07	-0.55931	0.00032749
SPAC57A10.14	sgf11	0.538255	0.000386745	0.534594	0.00244994	0.234764	0.0762802
SPAC57A7.04c	pabp	0.114017	0.497308	-0.0099697	0.953061	-0.0260621	0.876061
SPAC57A7.05	SPAC57A7.05	0.701315	0.000135086	-0.484947	0.00836354	-0.192461	0.265551
SPAC57A7.06	utp14	-1.31347	3.50561e-18	-1.35095	8.27214e-18	-0.0761823	0.610382
SPAC57A7.07c	SPAC57A7.07c	0.598791	0.000223865	0.629497	0.00101238	0.346566	0.013518
SPAC57A7.08	pzh1	-0.24949	0.0315533	-0.147115	0.248785	-0.128452	0.242028
SPAC57A7.09	SPAC57A7.09	-0.488659	0.00520407	-0.300609	0.130605	-0.28725	0.077539
SPAC57A7.10c	sec21	0.16837	0.174254	0.42344	0.00144776	0.0973313	0.416379
SPAC57A7.11	mip1	0.392939	0.0118032	0.372929	0.0295345	0.20888	0.150597
SPAC57A7.12	ssz1	0.294721	0.0534343	0.45877	0.0037881	0.335451	0.0252057
SPAC57A7.13	SPAC57A7.13	0.350734	0.0255185	0.0739162	0.669642	0.0860624	0.538245
SPAC57A7.15c	SPAC57A7.15c	0.860276	4.40663e-07	0.467892	0.0165726	0.136281	0.296605
SPAC589.02c	med13	-0.532147	0.00304791	-0.830893	2.46082e-05	0.109818	0.509791
SPAC589.03c	SPAC589.03c	0.0830669	0.695135	0.0210203	0.929664	-0.00760822	0.96834
SPAC589.04	mtx1	0.516681	0.00215362	0.731414	0.000447437	0.116769	0.411194
SPAC589.05c	SPAC589.05c	0.700038	2.40881e-05	0.43122	0.0250225	0.250216	0.0606164
SPAC589.06c	snd302	0.585366	2.50278e-08	0.646186	8.84898e-09	0.0461706	0.645417
SPAC589.07c	atg1801	0.152798	0.434172	0.415899	0.0673958	0.174967	0.327896
SPAC589.08c	dam1	0.378751	0.00455455	1.20573	9.81118e-11	0.453894	9.394e-05
SPAC589.09	csr101	0.031335	0.775252	0.642847	2.88973e-06	0.295445	0.00327193
SPAC589.10c	ubi5	1.01184	0.0021065	0.559139	0.0894174	0.471776	0.151513
SPAC589.11	pth4	1.09797	0.00277396	-0.433731	0.210117	-0.855935	0.00101392
SPAC589.12	cwh43	-0.595162	0.000224876	-0.758619	1.05342e-05	-0.205667	0.182021
SPAC5D6.01	rps2202	-0.070059	0.684758	0.157437	0.378407	-0.384671	0.0233697
SPAC5D6.02c	mug165	-0.656339	0.000597549	-1.03821	3.86422e-07	-0.247231	0.1662
SPAC5D6.04	SPAC5D6.04	-0.690923	0.000276482	-1.18001	2.47965e-09	-0.535184	0.00305134
SPAC5D6.05	med18	1.8521	1.51428e-23	1.33871	1.30921e-10	0.100913	0.443367
SPAC5D6.06c	alg14	0.589411	4.75932e-05	0.256153	0.121437	-0.0685935	0.557657
SPAC5D6.07c	pxa1	0.34341	0.0805981	0.45261	0.0586711	0.27557	0.0992007
SPAC5D6.08c	mes1	-0.764983	0.000434533	-2.48176	8.82964e-32	0.0229077	0.912234
SPAC5D6.09c	mug86	-0.32664	0.153455	-0.686579	0.00615559	-0.0173269	0.933131
SPAC5D6.10c	mug116	-1.91495	2.90225e-05	-2.06749	2.43287e-05	0.131882	0.778661
SPAC5D6.12	mtf2	-0.560657	0.00088012	-0.574058	0.00250521	-0.148159	0.342407
SPAC5D6.13	vps74	0.113602	0.444254	0.220967	0.197987	-0.064032	0.631844
SPAC5H10.01	SPAC5H10.01	0.0417442	0.915462	-1.31181	0.00083288	-4.44498	6.17692e-31
SPAC5H10.02c	hsp3102	-1.44998	3.33202e-10	-1.25997	1.9448e-06	-1.39898	3.97166e-11
SPAC5H10.03	SPAC5H10.03	1.20865	1.50426e-10	0.636574	0.000814427	2.24968	4.27703e-33
SPAC5H10.04	SPAC5H10.04	0.465419	0.000694285	0.950925	4.9494e-09	1.58754	3.88685e-33
SPAC5H10.05c	SPAC5H10.05c	0.491528	0.000290963	1.00237	6.68244e-10	1.59355	2.78889e-34
SPAC5H10.06c	adh4	2.13066	3.2158e-61	1.98584	3.33034e-51	5.8441	0
SPAC5H10.07	SPAC5H10.07	0.475533	0.180741	0.530975	0.198101	0.230786	0.445554
SPAC5H10.08c	pan6	0.776685	1.96105e-07	0.840872	3.31374e-06	0.0160744	0.89622
SPAC5H10.09c	ecm31	0.571284	0.0039547	0.718403	0.00264588	0.403863	0.018283
SPAC5H10.10	SPAC5H10.10	1.11254	4.12339e-12	1.11752	3.46672e-10	1.53838	1.89336e-24
SPAC5H10.11	gmh1	0.560585	0.0110147	0.596538	0.0226003	1.15446	5.70126e-09
SPAC5H10.12c	SPAC5H10.12c	-0.17121	0.271267	-0.263075	0.137446	0.586161	4.88682e-05
SPAC5H10.13c	gmh2	0.524364	0.000930113	0.162473	0.339223	-0.102385	0.47678
SPAC607.02c	SPAC607.02c	-0.159197	0.267972	-0.34573	0.0240493	0.363667	0.00824179
SPAC607.03c	snu13	0.672865	0.0196692	0.710964	0.0141501	0.599252	0.0373183
SPAC607.04	arg82	0.352475	0.0795299	1.06634	7.04024e-06	0.355091	0.0603546
SPAC607.05	rpn9	0.293699	0.0107935	1.0928	2.2989e-16	0.461436	2.89895e-05
SPAC607.06c	SPAC607.06c	0.119559	0.310964	0.312702	0.026563	0.599279	2.47733e-08
SPAC607.07c	SPAC607.07c	0.202576	0.197203	0.15073	0.401715	-0.00624215	0.964224
SPAC607.08c	SPAC607.08c	-0.15527	0.44599	-0.500746	0.0242077	-0.0792622	0.666557
SPAC607.09c	btn1	0.156298	0.610773	-0.678736	0.032156	-0.334129	0.215729
SPAC607.10	spo3	-0.739267	9.57258e-06	-1.10356	9.14589e-10	-0.392207	0.0110628
SPAC630.03	arp3	1.17737	1.52669e-20	1.42224	1.92353e-24	0.520402	1.37616e-05
SPAC630.04c	SPAC630.04c	1.05431	1.50988e-17	1.30891	3.53701e-22	0.462585	8.23757e-05
SPAC630.05	gyp7	0.0628205	0.565334	0.22633	0.0823579	0.219312	0.0248573
SPAC630.06c	SPAC630.06c	0.134903	0.212455	0.319104	0.0123419	0.245182	0.0121893
SPAC630.07c	SPAC630.07c	0.18011	0.309329	-0.199472	0.303917	0.0515326	0.742195
SPAC630.08c	erg25	0.500083	0.00452308	0.366524	0.0458408	-0.0748223	0.660339
SPAC630.09c	mug58	0.298282	0.0465635	-0.185577	0.243294	0.143242	0.297013
SPAC630.10	bmt2	0.535287	0.000260359	0.796739	5.03304e-06	0.119468	0.358711
SPAC630.11	vps55	1.22271	1.70433e-11	1.89649	5.24324e-19	0.0922036	0.584529
SPAC630.12	SPAC630.12	-0.405466	0.0117933	-0.46523	0.0125134	-0.271935	0.0565322
SPAC630.13c	tsc2	-0.197304	0.206493	-0.463423	0.00643288	-0.294581	0.0390162
SPAC630.14c	tup12	0.593957	7.99359e-05	0.169392	0.28392	0.0476347	0.735442
SPAC630.15	mug177	0.341825	0.0173565	-0.189392	0.211744	0.15538	0.238413
SPAC631.01c	acp2	0.409454	0.00143129	-0.116304	0.390719	0.18371	0.11937
SPAC631.02	bdf2	-0.754865	3.64788e-12	-0.949258	1.61851e-16	-0.316978	0.00237572
SPAC637.03	SPAC637.03	-0.246425	0.47592	-0.305675	0.380973	-0.659965	0.0547822
SPAC637.04	ypp1	-0.128651	0.291442	-0.55811	2.11233e-05	0.0385541	0.729185
SPAC637.05c	vma2	1.0086	8.41114e-15	1.14827	2.48899e-16	0.476336	0.000121388
SPAC637.06	gmh5	-0.710162	8.56475e-08	-1.32857	1.22882e-22	0.0335288	0.795531
SPAC637.07	moe1	0.185871	0.0923016	0.331807	0.00511896	0.0232715	0.826331
SPAC637.08	nbp35	0.895224	9.21363e-11	1.09162	4.07856e-12	0.369782	0.00345644
SPAC637.09	rex1	-0.227237	0.037926	0.0864112	0.501225	0.282454	0.00569862
SPAC637.10c	rpn10	0.600314	1.81861e-07	0.969277	5.22307e-14	0.409132	0.000172628
SPAC637.11	rpm2	-0.594677	0.00102017	-0.564535	0.00549319	-0.148286	0.380013
SPAC637.12c	mst1	-0.317665	0.044204	-0.363841	0.0339226	-0.0168373	0.910377
SPAC637.13c	slm1	0.954464	6.40335e-13	0.752243	2.68298e-07	0.0591122	0.618009
SPAC644.04	pct1	1.08411	7.55913e-18	1.37261	3.09576e-22	0.520077	9.79839e-06
SPAC644.05c	dut1	1.13032	2.12467e-15	1.53439	2.12386e-20	0.707343	7.0119e-08
SPAC644.06c	cdr1	0.182332	0.388579	-0.243547	0.273455	0.0641381	0.746577
SPAC644.07	bcs1	0.0223721	0.870577	0.540541	0.00311889	-0.197842	0.0876468
SPAC644.08	utr4	1.01344	1.85897e-11	0.948454	1.5422e-07	-0.132784	0.268192
SPAC644.09	SPAC644.09	0.416096	0.000532499	0.493232	0.000621063	0.348892	0.000803251
SPAC644.10	med11	0.871751	2.81769e-07	1.12089	2.26632e-08	0.106573	0.477914
SPAC644.11c	pkp1	0.732209	7.03513e-07	0.831736	6.41426e-07	0.0259259	0.846492
SPAC644.12	cdc5	-0.749147	1.45199e-11	-0.613886	6.28463e-07	-0.0450589	0.671016
SPAC644.13c	SPAC644.13c	-0.495256	1.44326e-06	-0.356301	0.00192855	0.0674741	0.488976
SPAC644.14c	rad51	-0.0773932	0.591587	-0.0969977	0.564695	0.341869	0.00831921
SPAC644.15	rpp101	0.898339	0.00401999	0.779142	0.0129604	0.382946	0.21884
SPAC644.16	rna15	0.443442	0.00269093	0.561955	0.000600623	0.457443	0.000979735
SPAC644.17c	mrpl9	0.153489	0.233494	0.3946	0.00499567	0.334608	0.00678726
SPAC644.18c	bet3	1.09707	2.86e-12	1.64915	8.31214e-19	0.171198	0.233048
SPAC652.01	SPAC652.01	-0.051955	0.744472	-0.351634	0.0401217	0.0702252	0.635964
SPAC664.01c	swi6	0.246405	0.0389626	0.437519	0.00148164	0.270436	0.0135314
SPAC664.02c	arp8	-0.03481	0.765163	0.349009	0.017883	0.13452	0.190236
SPAC664.03	paf1	0.292179	0.00317122	0.591053	5.70118e-07	0.274156	0.00219428
SPAC664.04c	rps1602	0.949794	0.00143469	1.37282	4.6766e-06	0.471093	0.113045
SPAC664.05	rpl13	0.676581	0.0320886	0.23377	0.459124	0.631292	0.045446
SPAC664.06	rlp7	-0.598625	0.000886667	0.118564	0.524263	0.132514	0.458905
SPAC664.07c	rad9	-0.325465	0.123681	-0.310452	0.194934	0.253051	0.197991
SPAC664.08c	bfr2	-1.30686	2.82872e-27	-0.580603	5.04022e-05	-0.319199	0.00628621
SPAC664.09	ggt1	-0.770828	1.88217e-06	-0.736982	6.0627e-05	0.34201	0.0273404
SPAC664.10	klp2	-0.545037	7.99329e-05	-0.502709	0.00164925	0.159576	0.213154
SPAC664.11	ssc1	-0.0962026	0.603014	-0.434996	0.0193634	-0.336525	0.0675161
SPAC664.12c	SPAC664.12c	-0.0465504	0.701359	-0.41646	0.00217743	-0.0871764	0.402591
SPAC664.13	SPAC664.13	0.751723	0.0194264	-0.171316	0.605502	-0.164966	0.505705
SPAC664.14	amt2	-0.617469	2.43432e-05	-0.632212	0.000159066	-0.352862	0.00791466
SPAC664.15	caf4	-0.561454	0.00594361	-0.75369	0.000743378	-0.651988	0.000486202
SPAC683.02c	SPAC683.02c	-0.116407	0.573468	-0.603303	0.00541032	-0.14992	0.438891
SPAC683.03	SPAC683.03	-0.013976	0.979728	-0.86988	0.117704	0.848802	0.109829
SPAC688.02c	mis14	0.629012	0.000743985	0.384103	0.0697695	-0.0228534	0.883944
SPAC688.03c	SPAC688.03c	0.789454	2.90383e-05	0.905943	2.08862e-05	0.0871423	0.612526
SPAC688.04c	gst3	0.43563	0.0262154	0.840025	5.24273e-05	-0.257115	0.177764
SPAC688.06c	slx4	0.0533395	0.740707	0.317031	0.0998507	-0.0745643	0.604339
SPAC688.07c	rng10	-0.520473	1.782e-06	-0.378139	0.00213936	-0.152694	0.134673
SPAC688.08	srb8	-0.372429	0.0467282	-0.442749	0.0356096	-0.253272	0.137053
SPAC688.09	rim2	0.0216858	0.888328	0.423188	0.0187355	-0.0939529	0.510745
SPAC688.10	rev3	-0.681292	3.56691e-05	-1.03588	9.80157e-09	-0.0800127	0.59739
SPAC688.11	end4	0.33056	0.0177792	0.430137	0.00439196	0.173464	0.191435
SPAC688.12c	SPAC688.12c	0.345619	0.0259913	0.427169	0.0115191	0.335347	0.0227791
SPAC688.13	scn3	-0.0443109	0.835085	-0.171191	0.477658	0.117746	0.536568
SPAC688.14	set13	-1.00777	7.28437e-09	-0.631643	0.00176624	-0.0770288	0.644326
SPAC688.16	SPAC688.16	0.801967	4.14999e-09	0.997104	1.87764e-10	0.646599	2.37237e-07
SPAC694.02	SPAC694.02	-0.144607	0.338677	-0.418532	0.0072275	-0.321766	0.028734
SPAC694.03	SPAC694.03	1.09431	7.56785e-19	1.20358	3.60348e-17	0.120999	0.266967
SPAC694.04c	SPAC694.04c	1.20024	3.9636e-20	1.26901	1.34827e-16	0.0717915	0.521137
SPAC694.05c	rps2502	1.17282	0.00118925	0.619046	0.0871797	0.886226	0.0142786
SPAC694.06c	mrc1	-0.187263	0.0990733	-0.324324	0.0115382	0.0822641	0.4229
SPAC6B12.02c	mus7	-0.570514	5.65031e-05	-1.10503	3.43126e-13	-0.0225794	0.86184
SPAC6B12.03c	bit2	0.327102	0.33471	-0.129999	0.719866	-0.798663	0.00698642
SPAC6B12.04c	SPAC6B12.04c	-0.0648026	0.620736	0.00820587	0.954413	-0.471715	0.000122428
SPAC6B12.05c	ies2	-0.0386501	0.848282	-0.0360518	0.863308	0.242898	0.220353
SPAC6B12.06c	rrg9	-0.770842	1.00073e-05	-0.537713	0.0078726	-0.558626	0.000514905
SPAC6B12.07c	SPAC6B12.07c	-0.809058	1.83506e-11	-1.08485	2.73259e-17	-0.528175	3.61044e-06
SPAC6B12.08	mug185	-0.351233	0.0035538	-0.209618	0.144636	-0.0671657	0.534207
SPAC6B12.09	trm10	-0.908164	1.64183e-09	-0.418426	0.0174018	0.110692	0.445747
SPAC6B12.10c	spp1	0.181794	0.216539	0.0896756	0.601751	0.0151177	0.904577
SPAC6B12.11	drc1	-0.163975	0.331971	0.489684	0.0144358	0.0822337	0.60543
SPAC6B12.12	tom70	0.0145355	0.904231	0.312332	0.0144162	-0.43832	0.00019399
SPAC6B12.13	SPAC6B12.13	0.869177	5.08195e-06	0.650982	0.000879402	0.40366	0.0302138
SPAC6B12.14c	SPAC6B12.14c	0.830647	1.02045e-05	0.681765	0.000414243	0.34941	0.0583359
SPAC6B12.15	cpc2	0.78588	0.000269544	0.616102	0.00442867	-0.0147547	0.945325
SPAC6B12.16	meu26	-1.61057	3.80718e-16	-2.06342	3.72129e-23	0.232252	0.244158
SPAC6B12.18	gon7	-0.198703	0.263655	-0.441139	0.0234368	-1.45168	3.61888e-20
SPAC6B12.19	rsa3	-0.239315	0.389362	-0.117765	0.724514	-0.225883	0.343104
SPAC6C3.02c	SPAC6C3.02c	-0.702735	2.49068e-08	-0.219708	0.111915	-0.66155	5.43342e-08
SPAC6C3.03c	SPAC6C3.03c	-0.144215	0.492334	-1.09217	3.82666e-07	0.0548324	0.766856
SPAC6C3.04	cit1	0.765112	7.55825e-05	0.414794	0.0376152	-0.818278	1.06627e-05
SPAC6C3.05	meu43	-1.03273	1.30735e-06	-1.68845	4.34714e-14	-0.0431911	0.8314
SPAC6C3.06c	SPAC6C3.06c	-0.588495	0.000100946	-0.979062	1.08433e-09	-0.00657324	0.963468
SPAC6C3.07	mug68	-0.153114	0.435505	-0.29062	0.199124	-0.477998	0.00434831
SPAC6C3.08	nas6	1.09716	4.46126e-11	1.58816	5.89181e-16	0.453671	0.00293361
SPAC6C3.09	rpp40	0.51938	2.26709e-05	0.820406	6.89244e-08	0.347288	0.00111069
SPAC6F12.02	rst2	0.118983	0.549991	-0.353081	0.0856244	-0.122639	0.521194
SPAC6F12.03c	fsv1	0.242627	0.0447592	0.47526	0.000576415	0.378582	0.000769086
SPAC6F12.04	tvp15	1.35946	2.15037e-15	1.72992	1.45805e-20	0.193919	0.236729
SPAC6F12.05c	tnr3	-0.0765901	0.464734	-0.551081	7.26994e-07	0.144641	0.136614
SPAC6F12.06	rdi1	-0.338214	0.00400521	-0.969595	3.41003e-15	-0.181721	0.0935675
SPAC6F12.07	tom20	1.43767	1.04696e-18	1.24068	3.45311e-13	0.246285	0.113087
SPAC6F12.08c	exo84	1.21193	1.52862e-16	1.15706	8.78713e-14	0.199568	0.154913
SPAC6F12.09	rdp1	-0.877229	3.58989e-06	-1.19403	1.42207e-09	-0.199509	0.278018
SPAC6F12.10c	ade3	0.858	6.57651e-10	0.281937	0.0480723	0.157599	0.235959
SPAC6F12.11c	sfc1	0.291037	0.0301839	0.338797	0.0323305	0.120627	0.303842
SPAC6F12.12	par2	0.460941	0.000256405	0.515999	0.000455339	0.549105	1.11318e-06
SPAC6F12.13c	fps1	1.90431	1.61914e-50	1.88575	5.31326e-43	1.10072	4.6799e-20
SPAC6F12.14	cut23	-0.00179457	0.989358	0.035645	0.824252	0.180884	0.124911
SPAC6F12.15c	cut9	0.400214	0.0137942	0.173702	0.339296	0.292093	0.0424829
SPAC6F12.16c	mtr4	-0.53946	1.03187e-07	-0.555286	1.85793e-06	-0.158335	0.0865403
SPAC6F12.17	rna14	-0.103624	0.328844	0.284542	0.0264847	0.198525	0.0411183
SPAC6F6.01	cch1	-0.870452	1.66295e-09	-1.25612	6.39826e-16	-0.182774	0.177392
SPAC6F6.02c	pof5	0.0926214	0.568793	0.32338	0.114908	0.122627	0.373762
SPAC6F6.03c	nog2	-1.07384	9.6901e-20	-1.11749	3.40053e-19	-0.261473	0.0232878
SPAC6F6.04c	SPAC6F6.04c	-0.214811	0.338068	-0.34825	0.165545	-0.0923224	0.648769
SPAC6F6.05	ost2	0.340471	0.00142914	0.605575	6.01984e-07	0.095644	0.334946
SPAC6F6.06c	rax2	-0.0499397	0.637249	-0.070137	0.558117	-0.0661612	0.492204
SPAC6F6.07c	rps13	0.872803	0.00520563	0.336334	0.28181	0.630562	0.0434386
SPAC6F6.08c	cdc16	0.845494	0.00284744	0.271527	0.339296	0.798619	0.00468512
SPAC6F6.09	eaf6	0.582285	6.97111e-05	0.803036	6.62219e-06	0.498113	9.94748e-05
SPAC6F6.10c	arc2	0.514529	0.000259787	0.552375	0.000198098	0.548439	5.978e-05
SPAC6F6.11c	SPAC6F6.11c	-0.415709	0.00280674	-0.10264	0.54038	0.386435	0.00292393
SPAC6F6.12	atg24	-0.035227	0.806038	-0.105924	0.50289	0.335717	0.0124929
SPAC6F6.13c	SPAC6F6.13c	-0.224071	0.0510139	-0.46261	0.000288951	0.225549	0.0317985
SPAC6F6.15	ypt5	0.757382	2.3739e-11	0.904083	2.54296e-13	0.187189	0.0808432
SPAC6F6.16c	tpz1	0.693651	7.62892e-11	0.808533	2.92203e-12	0.181452	0.0721672
SPAC6F6.17	rif1	-0.890189	9.50782e-10	-1.04308	2.89521e-11	-0.327223	0.0182757
SPAC6F6.19	SPAC6F6.19	-0.768524	0.000217839	0.256485	0.370558	-0.0520778	0.785894
SPAC6G10.02c	tea3	-0.1657	0.260041	-0.409458	0.0104887	-0.124609	0.358343
SPAC6G10.03c	cld1	-1.33195	1.97557e-12	-2.04852	7.37391e-27	0.450767	0.0172809
SPAC6G10.04c	pre5	0.637074	4.80179e-07	1.13237	1.54084e-17	0.650263	1.74211e-07
SPAC6G10.05c	trs120	-0.397435	0.0188147	-0.276189	0.136157	-0.260854	0.104327
SPAC6G10.06	SPAC6G10.06	-0.768163	0.0362544	-0.582583	0.158643	-0.264302	0.440687
SPAC6G10.07	cbc1	0.620684	1.86207e-06	0.731968	1.0306e-06	0.196631	0.0929677
SPAC6G10.08	idp1	1.27708	1.48507e-18	0.955202	1.27921e-10	0.145009	0.306519
SPAC6G10.09	SPAC6G10.09	0.488981	5.20172e-06	0.31408	0.0067563	-0.052252	0.59945
SPAC6G10.10c	SPAC6G10.10c	-0.24564	0.0599816	-0.363108	0.0156265	-0.102374	0.375345
SPAC6G10.11c	ubi3	0.634397	0.0937587	-0.255112	0.500373	0.861753	0.0228023
SPAC6G10.12c	ace2	-0.242459	0.213955	-0.0998724	0.648412	-0.610753	0.000692642
SPAC6G9.01c	SPAC6G9.01c	1.22396	3.30932e-11	0.90348	7.60037e-06	0.0100759	0.950223
SPAC6G9.02c	nop9	-0.521489	1.39952e-05	-0.145109	0.286718	-0.33566	0.00311113
SPAC6G9.03c	mug183	0.364996	0.0515259	0.672445	0.00350338	0.34554	0.0358765
SPAC6G9.04	spo7	-1.19213	2.86013e-11	-1.22038	5.51249e-10	-0.429485	0.0120164
SPAC6G9.05	pcd1	0.0372616	0.803945	0.10002	0.581224	0.33361	0.0110312
SPAC6G9.06c	pcp1	-0.716976	1.54407e-06	-0.988908	4.48304e-10	-0.0524627	0.713674
SPAC6G9.07c	arc4	1.07251	2.77778e-24	1.58636	1.11303e-35	0.541461	1.51385e-08
SPAC6G9.08	ubp6	0.901879	0.00188481	0.738263	0.0110912	0.491415	0.0900133
SPAC6G9.09c	rpl2401	0.951572	0.00168291	0.768991	0.011262	0.515716	0.0883252
SPAC6G9.10c	sen1	-0.52156	0.000116309	-0.815535	4.61093e-08	-0.197625	0.108339
SPAC6G9.11	syb1	0.20455	0.19526	-0.946498	2.20633e-09	0.153231	0.319297
SPAC6G9.12	cfr1	-0.301004	0.0091541	-0.518495	3.07185e-05	-0.170094	0.116313
SPAC6G9.13c	bqt1	-0.831597	1.10966e-05	-1.00547	2.24214e-06	-0.138114	0.429513
SPAC6G9.14	puf4	0.154831	0.28482	-0.0428418	0.783046	0.251935	0.0643134
SPAC6G9.15c	SPAC6G9.15c	-0.026538	0.900068	-0.132142	0.564418	0.224057	0.26039
SPAC6G9.16c	xrc4	0.366082	0.0230613	0.357021	0.0679483	-0.0812013	0.535919
SPAC732.01	vma11	1.14169	3.64014e-14	1.28236	7.13949e-14	0.553221	5.52836e-05
SPAC732.02c	SPAC732.02c	0.42564	0.0118096	1.14233	1.49074e-09	-0.138568	0.393015
SPAC750.01	SPAC750.01	-0.966219	2.63661e-13	1.01183	1.12219e-07	0.849287	1.61867e-10
SPAC750.02c	SPAC750.02c	-0.0547622	0.915424	-1.15295	0.0257488	1.6967	0.00105604
SPAC750.03c	SPAC750.03c	0.581169	0.321421	0.146895	0.800773	1.77182	0.00247332
SPAC750.04c	SPAC750.04c	0.628073	0.282338	-0.382156	0.512524	1.07971	0.0665034
SPAC750.05c	SPAC750.05c	0.756486	0.0252467	0.486523	0.18131	2.26662	1.09349e-11
SPAC750.06c	SPAC750.06c	1.05759	0.00166013	1.1939	0.00265888	0.942701	0.00105357
SPAC750.07c	SPAC750.07c	3.02821	2.72895e-10	1.95746	4.92432e-05	1.65351	4.13125e-05
SPAC750.08c	SPAC750.08c	0.822147	0.147243	0.310482	0.585562	-0.951767	0.0590821
SPAC767.01c	vps1	0.229294	0.117364	0.224027	0.150911	0.132543	0.345168
SPAC7D4.02c	sfp47	0.111263	0.43295	0.417047	0.01642	0.121174	0.334719
SPAC7D4.03c	SPAC7D4.03c	-1.21875	1.20229e-13	-1.35957	1.07003e-14	-0.768473	9.94195e-07
SPAC7D4.04	atg11	-0.0931955	0.488336	0.373705	0.0176995	-0.000727469	0.995371
SPAC7D4.05	SPAC7D4.05	1.8053	1.00038e-31	1.74798	6.39154e-21	0.338362	0.0044699
[truncated: 4,952 more rows]
