# Supplementary material for: RNA-binding protein Mub1 and the nuclear RNA exosome act to fine-tune environmental stress response
Source: Life Sci Alliance. 2021 Nov 30;5(2):e202101111. doi: 10.26508/lsa.202101111 (PMC8645331; doi:10.26508/lsa.202101111)
Supplement: Supplementary file 5 [file LSA-2021-01111_TableS5.xlsx]

## Sheet: Description
Supplementary Tables
	Table S5 : FISH quantification data relative to Figure 3B

## Sheet: Table 5
	wt				dis3-54				rrp6D				mtl1-1				Data used to make the graph on Fig3B			Mean	Confident interval
	nucleus signal	cytoplam signal	ratio		nucleus signal	cytoplam signal	ratio		nucleus signal	cytoplam signal	ratio		nucleus signal	cytoplam signal	ratio				wt	0.914412	0.0118036
	1927.86	1926.22	1.00085		4084.34	2970.89	1.37478		40924.6	17091.8	2.3944		3296.27	2309.99	1.42696				dis3-54	1.47256	0.0528644
	1795.52	2077.66	0.864202		4494.82	2826.05	1.5905		13486.5	3827.91	3.52321		2877.85	2369.09	1.21475				rrp6D	2.2687	0.234482
	1730.61	2025.42	0.854447		3916.58	3246.52	1.20639		20966.1	10891	1.92509		2781.4	2222.3	1.25158				mtl1-1	1.18369	0.0415019
	1954.7	2099.99	0.930818		3604.28	2973.69	1.21206		27035.2	15267.4	1.77078		2425.75	2149.33	1.12861
	1827.47	1884.55	0.969712		4930.19	2794.45	1.76428		37646.7	13701.7	2.74759		2746.75	2214.87	1.24014
	1997.09	2094.79	0.953363		4597.73	3493.86	1.31594		25868.9	15157.4	1.70668		3101.35	2332.08	1.32986
	1996.96	2190.27	0.911742		3895.73	3042.97	1.28024		39811.9	13852	2.8741		3166.87	2184.38	1.44978
	1938.47	2101.08	0.922604		4635.57	2894.03	1.60177		18652.5	7495.41	2.48852		3309.27	2711.93	1.22026
	1720.09	1931.97	0.890327		5201.77	3349.11	1.55318		27011.7	13351.2	2.02317		2599.64	2163.46	1.20161		T-test used to make the graph Fig3B
	1877.99	1984.25	0.94645		4575.05	3323.59	1.37654		41351.7	16948.7	2.43981		2756.79	2262.16	1.21866					wt	dis3-54	rrp6D	mtl1-1
	1735.06	1744.96	0.994327		5368.97	3162.85	1.69751		27798.6	13947.5	1.99308		2580.46	2323.22	1.11073				wt		0.0001	0.0001	0.0001
	1845.25	2018.19	0.914311		4443.62	3233.32	1.37432		39300.4	24572.1	1.59939		2429.84	2246.96	1.08139				dis3-54	0.0001		0.0001	0.0001
	1760.85	1882.83	0.935214		4889.58	2797.68	1.74773		48453.1	18835.8	2.57239		3017.59	2445.11	1.23413				rrp6D	0.0001	0.0001		0.0001
	1892.32	1894.5	0.998849		4847.06	3354.27	1.44504		30931.6	16428.1	1.88284		2839.11	2251.4	1.26104				mtl1-1	0.0001	0.0001	0.0001
	1708	1839.65	0.928437		4606	2959.33	1.55643		48229	23386.2	2.06228		2600.28	2255.99	1.15261
	1808.92	1901.41	0.951361		4572.71	2926.89	1.56231		35980.6	24542.8	1.46604		3285.38	3348.84	0.98105
	1663.39	1733.05	0.959807		4355.18	3639.48	1.19665		42326.1	8663.83	4.88539		3131.13	2955.05	1.05959
	1957.26	2056.08	0.951938		5183.93	3569.75	1.45218		51188.1	23347.8	2.19242		3221.44	2876.18	1.12004
	2044.86	2167.2	0.943551		4629.36	3008.47	1.53878		51077.1	36947	1.38244		3555.28	2929.7	1.21353
	1980.73	2044.88	0.968632		3612.61	2571.61	1.4048		41616.8	19235.3	2.16356		3932.06	3324.48	1.18276
	2017.08	2345.15	0.860106		5202.26	3475.11	1.49701		50857.8	15873.8	3.20389		2879.29	2854.31	1.00875
	2265.04	2175.4	1.04121		5539.66	3593.22	1.5417		39309.1	17002.9	2.31191		3124.98	2643.49	1.18214
	2553.59	2865.91	0.891022		5747.14	4061.45	1.41504		43775.7	32219.4	1.35868		2990.28	2649.99	1.12841
	2124.69	2367.77	0.897337		4260.6	2676.68	1.59175		54946.2	21660.9	2.53665		3268.66	2887.12	1.13215
	2180.73	2449.86	0.890144		4755.72	3464.98	1.37251		31526.1	16933.1	1.86181		3000.73	3100.09	0.967951
	1970.18	2059.85	0.956468		4541.13	2535.38	1.79111		48155.8	32095	1.50041		2978.72	2268.31	1.31319
	2023.93	2359.14	0.857912		4059.85	3233.26	1.25565		34750.5	17289.1	2.00996		2941.04	2319.82	1.26779
	2077.53	2291.93	0.906453		6104.74	4046.5	1.50865		33205.9	20227.2	1.64165		2956.97	2319.13	1.27504
	2107.97	2351.98	0.896254		5606.68	3847.29	1.45731		37514.5	15154.6	2.47545		2713.38	2518.21	1.0775
	2219.5	2227.66	0.996338		5718.56	4215.14	1.35667		49428.4	19838.1	2.49159		3052.26	2829.82	1.0786
	2071.04	2402.55	0.862017		5762.12	3594.37	1.6031		37055	20049.7	1.84816
	2006.37	2163.08	0.92755		5737.97	3948.29	1.45328		48139.6	22766.3	2.11451
	2045.73	2300.33	0.889323		5219.87	3789.58	1.37743		47346.4	16945.2	2.79409
	2095.53	2275.19	0.921035		5785.23	3628.32	1.59447		37464	12945.4	2.89401
	2127.18	2276.97	0.934219
	2068.78	2083.19	0.993078
	1942.74	2275.5	0.853762
	1803.66	2205.41	0.817833
	2240.19	2426.56	0.923197
	2305.04	2565.34	0.898534
	2064.62	2332.6	0.885116
	2023.36	2225.82	0.90904
	1855.01	2044.49	0.907321
	2046.14	2465.23	0.829998
	2045.61	2214.96	0.923541
	2186.2	2346.38	0.931735
	2147.06	2262.19	0.949107
	2162.96	2365.25	0.914473
	2193.84	2445.99	0.896912
	2192	2471.55	0.886893
	2351.17	2615.79	0.898835
	2272.83	2705.1	0.840203
	2230.05	2477.38	0.900166
	2339.82	2676.11	0.874339
	2484.38	2589.3	0.959479
	2414.82	2748.95	0.878453
	2378.41	2628.49	0.904858
	2143.89	2595.73	0.825927
	2600.98	2833.73	0.917865
	2497.57	2916.47	0.856367
	2219.62	2511.45	0.883802
mean			0.914412				1.47256				2.2687				1.18369
number of cells			61				34				34				30
standard deviation			0.0470361				0.157273				0.697592				0.115979
confident interval			0.0118036				0.0528644				0.234482				0.0415019
