# Supplementary material for: RNA-binding protein Mub1 and the nuclear RNA exosome act to fine-tune environmental stress response
Source: Life Sci Alliance. 2021 Nov 30;5(2):e202101111. doi: 10.26508/lsa.202101111 (PMC8645331; doi:10.26508/lsa.202101111)
Supplement: Supplementary file 8 [file LSA-2021-01111_TableS8.xlsx]

## Sheet: Description
Supplementary Tables
	Table S8 : List of up-regulated genes (> 1.5-fold) in mtl1-1

## Sheet: Table 8
ID	log2FoldChange	pvalue	TU.class	chromosome	start	end	strand	map.ids
TU.2343	0.585486	1.84402e-08	multicistronic	chromosome2	2616234	2619417	+	gene:SPBC25B2.10;gene:SPBC25B2.11
TU.5239	0.589292	7.88816e-11	multicistronic	chromosome2	233240	239604	-	gene:SPBC31E1.01c;gene:SPBC660.17c
TU.4404	0.589611	9.06717e-13	multicistronic	chromosome1	2891047	2897928	-	gene:SPACUNK4.08;gene:SPACUNK4.09;gene:SPACUNK4.10
TU.5657	0.596822	1.22514e-16	multicistronic	chromosome2	1742650	1744740	-	gene:SPBC1D7.04;gene:SPNCRNA.1459
TU.5981	0.600584	8.58289e-11	multicistronic	chromosome2	2906042	2908611	-	gene:SPBP4H10.16c;gene:SPBP4H10.17c
TU.0457	0.605721	5.08316e-11	multicistronic	chromosome1	1631179	1634952	+	gene:SPAP27G11.12;gene:SPAP27G11.16
TU.5851	0.606997	9.52299e-16	multicistronic	chromosome2	2447691	2450954	-	gene:SPBC12C2.11;gene:SPSNORNA.38
TU.5143	0.607663	9.44243e-10	multicistronic	chromosome1	5352291	5354258	-	gene:SPAC4D7.02c;gene:SPAC4D7.15
TU.2323	0.622058	1.33903e-11	multicistronic	chromosome2	2553140	2555563	+	gene:SPBC29A10.08;gene:SPNCRNA.1527
TU.4693	0.626066	1.80486e-10	multicistronic	chromosome1	3927432	3929909	-	gene:SPAC2F3.04c;gene:SPAC2F3.05c
TU.5253	0.638837	8.15893e-06	multicistronic	chromosome2	285950	288189	-	gene:SPBC1773.03c;gene:SPNCRNA.300
TU.5002	0.639644	0.0149637	multicistronic	chromosome1	4936575	4937558	-	gene:SPNCRNA.1038;gene:SPSNORNA.42
TU.3037	0.643905	3.61042e-10	multicistronic	chromosome3	523953	525867	+	gene:SPCC10H11.02;gene:SPCP31B10.02
TU.3271	0.669769	5.62881e-14	multicistronic	chromosome3	1442788	1445849	+	gene:SPCC61.02;gene:SPCC61.03
TU.1021	0.737881	6.9587e-19	multicistronic	chromosome1	3612057	3617119	+	gene:SPAC17G6.12;gene:SPAC17G6.13
TU.3185	0.739954	3.30208e-14	multicistronic	chromosome3	1156088	1160341	+	gene:SPCC4B3.11c;gene:SPCC4B3.10c
TU.0789	0.801116	8.15642e-18	multicistronic	chromosome1	2789051	2790579	+	gene:SPAC1805.18;gene:SPSNORNA.52
TU.5089	0.814466	6.42396e-11	multicistronic	chromosome1	5170433	5175548	-	gene:SPAC26F1.05;gene:SPAC26F1.06;gene:SPAC26F1.07;gene:SPNCRNA.1055
TU.3544	0.817832	1.46937e-24	multicistronic	chromosome3	2422742	2427882	+	gene:SPCC569.05c;gene:SPNCRNA.1297
TU.6243	0.835292	1.30976e-18	multicistronic	chromosome2	3885703	3888351	-	gene:SPBC211.07c;gene:SPBC211.08c
TU.6343	0.853762	1.17731e-20	multicistronic	chromosome2	4261880	4265124	-	gene:SPBC16A3.18;gene:SPNCRNA.1684
TU.2905	0.906034	3.45019e-11	multicistronic	chromosome3	47032	48752	+	gene:SPNCRNA.1099;gene:SPNCRNA.1100
TU.6069	0.938591	1.75337e-16	multicistronic	chromosome2	3226700	3230499	-	gene:SPBC19F8.01c;gene:SPBC21.07c
TU.0079	0.947974	1.48214e-20	multicistronic	chromosome1	273366	276662	+	gene:SPAC1F5.08c;gene:SPAC1F5.09c
TU.6875	0.974666	2.72481e-09	multicistronic	chromosome3	1794802	1797231	-	gene:SPCC1442.16c;gene:SPCC1442.17c
TU.3454	1.01297	2.84778e-17	multicistronic	chromosome3	2086039	2088276	+	gene:SPCC576.04;gene:SPNCRNA.1260
TU.2394	1.09796	1.27096e-36	multicistronic	chromosome2	2805332	2809037	+	gene:SPBC32F12.11;gene:SPNCRNA.1550
TU.4420	1.12774	6.90643e-14	multicistronic	chromosome1	2953726	2955339	-	gene:SPAPB24D3.04c;gene:SPAPB24D3.05c
TU.6945	1.26004	1.81401e-35	multicistronic	chromosome3	2084760	2086449	-	gene:SPCC576.03c;gene:SPNCRNA.1259
TU.0266	1.26974	9.61124e-27	multicistronic	chromosome1	913274	914660	+	gene:SPAC1687.07;gene:SPAC1687.08
TU.5929	1.31736	1.08678e-50	multicistronic	chromosome2	2720532	2722511	-	gene:SPBC4F6.16c;gene:SPSNORNA.26
TU.0155	1.32846	2.47564e-17	multicistronic	chromosome1	526652	527820	+	gene:SPSNORNA.02;gene:SPSNORNA.03;gene:SPSNORNA.04;gene:SPSNORNA.05;gene:SPSNORNA.06
TU.6436	1.34828	1.20748e-52	multicistronic	chromosome3	118208	119741	-	gene:SPCC330.06c;gene:SPNCRNA.1110
TU.2611	1.37677	0.0393461	multicistronic	chromosome2	3511065	3512292	+	gene:SPNCRNA.1608;gene:SPNCRNA.574
TU.1417	1.72244	4.95546e-43	multicistronic	chromosome1	4931305	4933792	+	gene:SPNCRNA.1037;gene:SPNCRNA.564
TU.6637	1.75396	3.24304e-41	multicistronic	chromosome3	895878	896912	-	gene:SPCC16A11.15c;gene:SPNCRNA.126
TU.1501	2.02453	2.02637e-101	multicistronic	chromosome1	5177943	5180422	+	gene:SPAC26F1.04c;gene:SPNCRNA.260
TU.4876	2.05077	1.05011e-56	multicistronic	chromosome1	4529528	4532283	-	gene:SPAC27D7.11c;gene:SPNCRNA.995
TU.6395	2.23391	8.98919e-109	multicistronic	chromosome2	4464896	4466272	-	gene:SPNCRNA.1696;gene:SPNCRNA.532
TU.6310	2.5127	1.40205e-191	multicistronic	chromosome2	4103246	4105973	-	gene:SPBC56F2.06;gene:SPBC56F2.15
TU.5870	2.78011	2.68223e-206	multicistronic	chromosome2	2515195	2518800	-	gene:SPBC365.12c;gene:SPNCRNA.1523
TU.5537	3.33108	2.69687e-117	multicistronic	chromosome2	1296541	1297543	-	gene:SPBC30B4.09;gene:SPNCRNA.570
TU.6825	3.74212	0	multicistronic	chromosome3	1644882	1648811	-	gene:SPCC663.06c;gene:SPCC663.07c;gene:SPCC663.08c
TU.1479	3.81213	3.63247e-55	multicistronic	chromosome1	5124015	5125476	+	gene:SPAC29A4.12c;gene:SPAC29A4.22
TU.2660	0.586704	0.000938046	nc-TU	chromosome2	3670289	3670711	+	gene:SPNCRNA.427
TU.2504	0.600972	0.00388322	nc-TU	chromosome2	3121329	3122139	+
TU.3775	0.605598	0.00176861	nc-TU	chromosome1	799385	799949	-	gene:SPNCRNA.687
TU.6158	0.607334	0.00140598	nc-TU	chromosome2	3560212	3560868	-
TU.3466	0.626181	0.0430706	nc-TU	chromosome3	2123677	2124299	+	gene:SPNCRNA.1265
TU.1377	0.631584	0.000294725	nc-TU	chromosome1	4815633	4817416	+
TU.2980	0.635693	5.38294e-05	nc-TU	chromosome3	309540	310040	+
TU.0596	0.635866	9.76982e-06	nc-TU	chromosome1	2141742	2143389	+	gene:SPNCRNA.798
TU.2556	0.652581	0.00100328	nc-TU	chromosome2	3310306	3311294	+	gene:SPNCRNA.1591
TU.5633	0.656193	0.0441315	nc-TU	chromosome2	1674011	1674458	-
TU.3484	0.657416	1.48198e-06	nc-TU	chromosome3	2178497	2178958	+	gene:SPNCRNA.123
TU.6659	0.662634	0.0163273	nc-TU	chromosome3	957411	958284	-	gene:SPNCRNA.1162
TU.6876	0.672498	0.00324658	nc-TU	chromosome3	1800066	1800486	-
TU.0663	0.676411	2.35138e-05	nc-TU	chromosome1	2362360	2363032	+	gene:SPNCRNA.59
TU.3622	0.676807	9.04662e-05	nc-TU	chromosome1	273127	274563	-
TU.2379	0.691583	1.45136e-06	nc-TU	chromosome2	2764267	2765196	+	gene:SPNCRNA.1548
TU.5419	0.696695	0.0189658	nc-TU	chromosome2	928040	928385	-
TU.5768	0.715581	0.000248816	nc-TU	chromosome2	2137649	2138247	-
TU.1350	0.718518	0.0109173	nc-TU	chromosome1	4733572	4734038	+	gene:SPNCRNA.1019
TU.5338	0.725194	0.00167383	nc-TU	chromosome2	592167	592565	-
TU.3812	0.729627	0.000117384	nc-TU	chromosome1	946391	946901	-
TU.0449	0.74118	0.00719738	nc-TU	chromosome1	1601064	1601328	+
TU.6423	0.767667	0.000202226	nc-TU	chromosome3	79949	80319	-
TU.2978	0.778854	0.0323839	nc-TU	chromosome3	299429	299703	+
TU.0126	0.784606	9.66249e-06	nc-TU	chromosome1	431157	431775	+	gene:SPSNORNA.01
TU.0059	0.784812	0.0118297	nc-TU	chromosome1	176069	176284	+
TU.2124	0.794506	0.000154948	nc-TU	chromosome2	1891625	1891915	+
TU.0765	0.795833	9.315e-06	nc-TU	chromosome1	2705747	2706072	+	gene:SPSNORNA.54
TU.6742	0.796742	1.9301e-10	nc-TU	chromosome3	1338537	1340296	-	gene:SPCC132.05c
TU.2741	0.800414	0.00218425	nc-TU	chromosome2	3944150	3944402	+
TU.4248	0.800483	4.77746e-07	nc-TU	chromosome1	2336362	2338011	-	gene:SPNCRNA.815
TU.1254	0.803616	2.02492e-06	nc-TU	chromosome1	4374377	4375297	+	gene:SPNCRNA.982
TU.5075	0.803619	3.78432e-09	nc-TU	chromosome1	5145526	5148652	-	gene:SPSNORNA.16
TU.4110	0.807769	5.89841e-05	nc-TU	chromosome1	1899828	1900484	-
TU.0839	0.822308	0.00907631	nc-TU	chromosome1	2958085	2958929	+
TU.1511	0.832757	4.11577e-06	nc-TU	chromosome1	5219644	5220092	+	gene:SPNCRNA.1060
TU.1555	0.838033	2.39468e-06	nc-TU	chromosome1	5387475	5387682	+	gene:SPSNORNA.19
TU.6241	0.88527	6.08666e-14	nc-TU	chromosome2	3874256	3874877	-	gene:SPNCRNA.445
TU.1230	0.885825	0.00121703	nc-TU	chromosome1	4292200	4292665	+
TU.3052	0.887912	0.0410789	nc-TU	chromosome3	567796	568182	+
TU.3034	0.907066	0.00024189	nc-TU	chromosome3	514527	514822	+
TU.4350	0.910995	0.00024581	nc-TU	chromosome1	2710795	2712572	-	gene:SPNCRNA.846
TU.2255	0.911397	7.59663e-10	nc-TU	chromosome2	2328905	2329569	+
TU.3758	0.93328	0.020547	nc-TU	chromosome1	736858	737094	-
TU.5835	0.941651	0.0392355	nc-TU	chromosome2	2381577	2381799	-
TU.1203	0.948882	1.79292e-06	nc-TU	chromosome1	4198803	4199589	+
TU.1416	0.953137	0.00105312	nc-TU	chromosome1	4929965	4931084	+
TU.0882	0.961743	4.99588e-05	nc-TU	chromosome1	3099361	3099817	+
TU.5070	0.969992	0.036583	nc-TU	chromosome1	5141728	5142083	-
TU.3524	0.978265	0.00179582	nc-TU	chromosome3	2331347	2332536	+	gene:SPNCRNA.1289
TU.0997	0.978395	7.95789e-06	nc-TU	chromosome1	3507441	3508178	+
TU.6426	0.989026	0.0407206	nc-TU	chromosome3	89897	90150	-
TU.3733	0.999282	9.90107e-07	nc-TU	chromosome1	644056	644427	-
TU.5613	1.00725	4.90591e-10	nc-TU	chromosome2	1566010	1568791	-	gene:SPNCRNA.1447
TU.4418	1.01686	3.61071e-17	nc-TU	chromosome1	2939214	2940412	-	gene:SPNCRNA.863
TU.0308	1.03341	8.98037e-10	nc-TU	chromosome1	1101785	1103720	+	gene:SPNCRNA.712
TU.3718	1.05297	2.12496e-05	nc-TU	chromosome1	591304	592014	-
TU.3394	1.05324	1.48387e-09	nc-TU	chromosome3	1859964	1860478	+	gene:SPNCRNA.1236
TU.0585	1.06159	1.06754e-08	nc-TU	chromosome1	2095039	2095687	+
TU.1548	1.07926	6.51998e-10	nc-TU	chromosome1	5361293	5361735	+
TU.1238	1.10281	8.53418e-08	nc-TU	chromosome1	4323684	4325186	+	gene:SPNCRNA.977
TU.4958	1.11661	1.98154e-05	nc-TU	chromosome1	4806719	4807012	-
TU.4275	1.11835	0.0111591	nc-TU	chromosome1	2439576	2440870	-
TU.5244	1.12044	5.82853e-08	nc-TU	chromosome2	262831	263630	-
TU.4176	1.12512	2.06976e-06	nc-TU	chromosome1	2112100	2113585	-
TU.3768	1.12707	0.0345155	nc-TU	chromosome1	780759	780998	-
TU.0139	1.14773	0.00683003	nc-TU	chromosome1	486052	486371	+
TU.6364	1.15772	2.8677e-05	nc-TU	chromosome2	4338890	4339373	-
TU.1545	1.16945	8.10381e-07	nc-TU	chromosome1	5341874	5342668	+
TU.4135	1.17871	8.83514e-18	nc-TU	chromosome1	1966462	1966765	-	gene:SPNCRNA.530
TU.6478	1.17955	0.0368061	nc-TU	chromosome3	292411	292749	-
TU.1692	1.22052	9.57831e-05	nc-TU	chromosome2	404608	406119	+
TU.2040	1.23358	1.07992e-05	nc-TU	chromosome2	1578508	1578957	+
TU.5212	1.23669	5.80867e-08	nc-TU	chromosome2	153826	155157	-	gene:SPNCRNA.1317
TU.4311	1.26624	2.31107e-15	nc-TU	chromosome1	2564449	2565982	-
TU.5466	1.30939	0.000119468	nc-TU	chromosome2	1064049	1064507	-
TU.3374	1.31398	1.8481e-08	nc-TU	chromosome3	1796206	1796748	+
TU.0584	1.31775	0.00410342	nc-TU	chromosome1	2094644	2094912	+
TU.6702	1.33261	2.24293e-05	nc-TU	chromosome3	1169075	1169744	-
TU.2215	1.38781	1.13966e-15	nc-TU	chromosome2	2212071	2213225	+
TU.1334	1.39759	2.17006e-17	nc-TU	chromosome1	4673162	4673643	+	gene:SPNCRNA.1014
TU.6341	1.40509	0.000181791	nc-TU	chromosome2	4256573	4258456	-
TU.5069	1.40697	0.0060008	nc-TU	chromosome1	5140619	5141374	-
TU.4761	1.4234	1.68012e-08	nc-TU	chromosome1	4154008	4154312	-
TU.5274	1.44529	1.053e-05	nc-TU	chromosome2	355997	356784	-
TU.5579	1.45251	7.33776e-15	nc-TU	chromosome2	1461805	1463708	-	gene:SPNCRNA.1435
TU.4894	1.46518	6.43462e-08	nc-TU	chromosome1	4581723	4581939	-
TU.6982	1.468	5.70941e-09	nc-TU	chromosome3	2204113	2205486	-	gene:SPNCRNA.1271
TU.6703	1.48051	0.000504552	nc-TU	chromosome3	1169871	1170237	-
TU.0156	1.51261	1.44466e-07	nc-TU	chromosome1	527913	528439	+
TU.3955	1.52029	5.42806e-26	nc-TU	chromosome1	1392985	1393556	-	gene:SPNCRNA.58
TU.4546	1.55591	5.98998e-16	nc-TU	chromosome1	3439704	3441144	-	gene:SPNCRNA.561
TU.4014	1.57475	2.08327e-05	nc-TU	chromosome1	1608172	1608658	-
TU.2659	1.57932	2.17926e-19	nc-TU	chromosome2	3667894	3669814	+	gene:SPNCRNA.1629
TU.5717	1.58892	0.000102194	nc-TU	chromosome2	1951007	1951809	-	gene:SPNCRNA.1480
TU.0175	1.60387	2.27122e-12	nc-TU	chromosome1	604489	605399	+
TU.6844	1.6103	4.22633e-15	nc-TU	chromosome3	1713245	1713469	-
TU.5854	1.61954	4.48127e-25	nc-TU	chromosome2	2462877	2464093	-	gene:SPNCRNA.1517
TU.6258	1.64332	9.5477e-17	nc-TU	chromosome2	3934394	3934840	-	gene:SPNCRNA.20
TU.3538	1.69134	1.22665e-07	nc-TU	chromosome3	2388922	2389707	+
TU.5992	1.69441	1.76498e-11	nc-TU	chromosome2	2947545	2948429	-
TU.5988	1.70809	3.07013e-07	nc-TU	chromosome2	2935474	2935812	-
TU.0025	1.81594	9.79543e-60	nc-TU	chromosome1	91913	93844	+
TU.5315	1.87125	2.00659e-35	nc-TU	chromosome2	520825	522254	-
TU.4029	1.87609	1.26458e-08	nc-TU	chromosome1	1646838	1647111	-
TU.6949	1.96931	0.00398115	nc-TU	chromosome3	2096612	2096856	-
TU.5470	2.09137	1.38558e-22	nc-TU	chromosome2	1080678	1081195	-
TU.6927	2.30494	5.26741e-32	nc-TU	chromosome3	2000928	2003831	-	gene:SPNCRNA.1252
TU.0846	2.33685	3.04091e-25	nc-TU	chromosome1	2975342	2976156	+	gene:SPNCRNA.31
TU.1439	2.45507	1.96451e-09	nc-TU	chromosome1	4989412	4989627	+
TU.3529	2.56813	4.50956e-52	nc-TU	chromosome3	2352636	2353286	+
TU.1763	2.6007	0.00186812	nc-TU	chromosome2	626194	626720	+	gene:SPNCRNA.1376
TU.2534	2.87855	1.72517e-47	nc-TU	chromosome2	3234711	3235376	+
TU.0774	2.88558	0.0127056	nc-TU	chromosome1	2735823	2736068	+
TU.5229	3.03116	6.38091e-41	nc-TU	chromosome2	205616	206326	-
TU.6711	3.03618	2.34549e-53	nc-TU	chromosome3	1204951	1206340	-	gene:SPNCRNA.1179
TU.2934	3.44864	4.27249e-76	nc-TU	chromosome3	153038	153322	+	gene:SPNCRNA.1114
TU.6594	4.44688	1.32618e-57	nc-TU	chromosome3	717495	719331	-	gene:SPCC18B5.02c
TU.5091	5.42141	2.38155e-67	nc-TU	chromosome1	5177854	5178121	-	gene:SPNCRNA.1057
TU.5269	5.44834	1.92426e-81	nc-TU	chromosome2	339545	339914	-
TU.2376	0.587625	0.00135078	novel nc-TU	chromosome2	2756365	2757827	+
TU.3253	0.58979	0.0408643	novel nc-TU	chromosome3	1405949	1406403	+
TU.4340	0.591295	3.09553e-05	novel nc-TU	chromosome1	2683503	2684396	-
TU.0493	0.600522	0.00569251	novel nc-TU	chromosome1	1771417	1771866	+
TU.3476	0.618909	1.20362e-06	novel nc-TU	chromosome3	2149395	2151829	+
TU.4764	0.618912	0.0293631	novel nc-TU	chromosome1	4163775	4164082	-
TU.1248	0.637554	0.000223612	novel nc-TU	chromosome1	4364703	4364972	+
TU.0924	0.6404	0.00432994	novel nc-TU	chromosome1	3242579	3243029	+
TU.0681	0.67083	0.0146464	novel nc-TU	chromosome1	2420976	2421347	+
TU.3948	0.671667	0.0121315	novel nc-TU	chromosome1	1375124	1375570	-
TU.5370	0.729901	0.00322208	novel nc-TU	chromosome2	729128	731006	-
TU.0325	0.739217	0.0216462	novel nc-TU	chromosome1	1156476	1156700	+
TU.6615	0.74432	8.77425e-05	novel nc-TU	chromosome3	791846	792608	-
TU.4888	0.758845	0.0042707	novel nc-TU	chromosome1	4560858	4561152	-
TU.2746	0.783904	0.0262601	novel nc-TU	chromosome2	3974403	3975265	+
TU.6636	0.795587	0.00063182	novel nc-TU	chromosome3	894113	894552	-
TU.0050	0.797947	0.000425508	novel nc-TU	chromosome1	154841	155284	+
TU.5053	0.805479	8.27114e-05	novel nc-TU	chromosome1	5074139	5075120	-
TU.5376	0.808271	0.00122275	novel nc-TU	chromosome2	748418	748955	-
TU.6335	0.816792	0.0350495	novel nc-TU	chromosome2	4227324	4227785	-
TU.2986	0.845673	0.000220545	novel nc-TU	chromosome3	325283	325932	+
TU.6918	0.85244	0.0179431	novel nc-TU	chromosome3	1967298	1967604	-
TU.1274	0.861411	0.0371274	novel nc-TU	chromosome1	4445950	4446158	+
TU.4660	0.868044	0.0158489	novel nc-TU	chromosome1	3833848	3834261	-
TU.1051	0.87037	0.0210252	novel nc-TU	chromosome1	3696575	3696814	+
TU.0429	0.881251	0.00372851	novel nc-TU	chromosome1	1535416	1535928	+
TU.5233	0.993872	0.000178592	novel nc-TU	chromosome2	216063	216438	-
TU.6336	0.997799	0.00807451	novel nc-TU	chromosome2	4227923	4228421	-
TU.4649	1.01706	0.000264985	novel nc-TU	chromosome1	3803640	3804292	-
TU.4422	1.03114	0.00055657	novel nc-TU	chromosome1	2957343	2957557	-
TU.2265	1.03634	0.00934146	novel nc-TU	chromosome2	2357840	2358310	+
TU.0768	1.05892	2.10772e-06	novel nc-TU	chromosome1	2714520	2717156	+
TU.4906	1.05927	0.0016684	novel nc-TU	chromosome1	4614513	4614730	-
TU.6449	1.0598	3.30403e-14	novel nc-TU	chromosome3	168760	170712	-
TU.1470	1.06595	0.00779309	novel nc-TU	chromosome1	5100913	5102243	+
TU.6741	1.07689	0.000118812	novel nc-TU	chromosome3	1337329	1337594	-
TU.3765	1.08869	0.000666116	novel nc-TU	chromosome1	766932	767207	-
TU.2129	1.10459	1.44317e-06	novel nc-TU	chromosome2	1912063	1912809	+
TU.1187	1.13122	0.0337863	novel nc-TU	chromosome1	4141685	4142284	+
TU.1757	1.17287	2.52542e-12	novel nc-TU	chromosome2	604532	605045	+
TU.3038	1.19609	1.86039e-09	novel nc-TU	chromosome3	526084	526731	+
TU.4899	1.19926	0.00104646	novel nc-TU	chromosome1	4596413	4596706	-
TU.2624	1.20683	3.52594e-07	novel nc-TU	chromosome2	3543669	3544413	+
TU.6732	1.21248	0.000359133	novel nc-TU	chromosome3	1290986	1291578	-
TU.6939	1.21973	0.0167981	novel nc-TU	chromosome3	2057304	2058262	-
TU.0665	1.22785	1.20021e-06	novel nc-TU	chromosome1	2366528	2366742	+
TU.4811	1.23601	1.3498e-11	novel nc-TU	chromosome1	4291189	4291750	-
TU.4784	1.23902	6.25211e-07	novel nc-TU	chromosome1	4227150	4229476	-
TU.2003	1.25968	0.00880423	novel nc-TU	chromosome2	1476051	1476463	+
TU.0230	1.28274	0.000156332	novel nc-TU	chromosome1	783987	784235	+
TU.4343	1.31947	3.54005e-07	novel nc-TU	chromosome1	2695818	2696172	-
TU.6650	1.3221	0.00105299	novel nc-TU	chromosome3	939962	940278	-
TU.1219	1.329	0.00119525	novel nc-TU	chromosome1	4256608	4256869	+
TU.0828	1.35098	3.06216e-16	novel nc-TU	chromosome1	2931785	2932682	+
TU.0675	1.3563	2.76907e-05	novel nc-TU	chromosome1	2394487	2394720	+
TU.7016	1.35887	0.000179549	novel nc-TU	chromosome3	2303631	2303905	-
TU.5001	1.39332	3.78388e-06	novel nc-TU	chromosome1	4936173	4936450	-
TU.4364	1.39334	0.0141964	novel nc-TU	chromosome1	2766200	2766432	-
TU.6509	1.39588	3.56645e-08	novel nc-TU	chromosome3	390059	390477	-
TU.1497	1.39656	0.000299383	novel nc-TU	chromosome1	5170957	5171680	+
TU.2847	1.44463	9.61629e-07	novel nc-TU	chromosome2	4342101	4342528	+
TU.3852	1.50292	0.000275929	novel nc-TU	chromosome1	1073055	1073313	-
TU.5012	1.50644	1.01833e-05	novel nc-TU	chromosome1	4966520	4966864	-
TU.0445	1.5512	3.88237e-06	novel nc-TU	chromosome1	1592599	1592913	+
TU.2356	1.57027	2.34402e-05	novel nc-TU	chromosome2	2681105	2681316	+
TU.0456	1.57176	5.4463e-18	novel nc-TU	chromosome1	1624750	1626150	+
TU.4905	1.60887	2.79113e-05	novel nc-TU	chromosome1	4611606	4611912	-
TU.4970	1.61106	1.07868e-19	novel nc-TU	chromosome1	4833262	4834638	-
TU.3380	1.62905	5.17287e-07	novel nc-TU	chromosome3	1811065	1811356	+
TU.1476	1.63933	0.0372813	novel nc-TU	chromosome1	5115751	5116440	+
TU.5074	1.63934	0.00715591	novel nc-TU	chromosome1	5145098	5145402	-
TU.4039	1.64079	5.12831e-05	novel nc-TU	chromosome1	1677421	1677869	-
TU.6765	1.6695	0.00385903	novel nc-TU	chromosome3	1412574	1413059	-
TU.0395	1.67097	0.0436337	novel nc-TU	chromosome1	1386044	1386257	+
TU.6940	1.68399	0.0428098	novel nc-TU	chromosome3	2058814	2059052	-
TU.5106	1.70872	4.09013e-56	novel nc-TU	chromosome1	5223153	5225023	-
TU.2800	1.71158	0.00615777	novel nc-TU	chromosome2	4158078	4159331	+
TU.2859	1.72065	0.0096245	novel nc-TU	chromosome2	4383007	4383243	+
TU.0636	1.72177	0.000111754	novel nc-TU	chromosome1	2283938	2284193	+
TU.6955	1.74059	0.0474408	novel nc-TU	chromosome3	2109480	2109718	-
TU.5017	1.76454	6.66751e-07	novel nc-TU	chromosome1	4971864	4972102	-
TU.1534	1.76545	0.00987538	novel nc-TU	chromosome1	5307268	5307593	+
TU.5639	1.76964	0.00278133	novel nc-TU	chromosome2	1688354	1689469	-
TU.6452	1.82681	0.00259487	novel nc-TU	chromosome3	174308	175138	-
TU.0660	1.83423	0.000189883	novel nc-TU	chromosome1	2352658	2352961	+
TU.2298	1.87032	0.0135345	novel nc-TU	chromosome2	2464397	2464605	+
TU.2617	1.87685	1.00786e-07	novel nc-TU	chromosome2	3528981	3529595	+
TU.5541	1.88654	0.00872647	novel nc-TU	chromosome2	1307731	1308141	-
TU.3383	1.89942	0.00178762	novel nc-TU	chromosome3	1820410	1820701	+
TU.0028	1.94158	0.00390882	novel nc-TU	chromosome1	102071	102391	+
TU.1269	1.98507	1.45941e-05	novel nc-TU	chromosome1	4428216	4428833	+
TU.3663	2.01212	6.69852e-24	novel nc-TU	chromosome1	389663	390161	-
TU.4785	2.02881	0.00842644	novel nc-TU	chromosome1	4229626	4229837	-
TU.3670	2.03107	7.89593e-05	novel nc-TU	chromosome1	413451	413680	-
TU.5011	2.03342	3.09087e-18	novel nc-TU	chromosome1	4964874	4966324	-
TU.1165	2.05722	0.00117939	novel nc-TU	chromosome1	4063832	4064299	+
TU.6026	2.05867	1.03259e-16	novel nc-TU	chromosome2	3060154	3060356	-
TU.4342	2.06911	5.18527e-14	novel nc-TU	chromosome1	2695183	2695576	-
TU.5596	2.0697	1.14255e-08	novel nc-TU	chromosome2	1518891	1519352	-
TU.1814	2.10995	0.00785075	novel nc-TU	chromosome2	816796	817256	+
TU.4333	2.19928	0.0118086	novel nc-TU	chromosome1	2667807	2668018	-
TU.5603	2.20202	7.51926e-10	novel nc-TU	chromosome2	1533741	1534106	-
TU.5073	2.21148	2.66174e-05	novel nc-TU	chromosome1	5144284	5145012	-
TU.5787	2.27252	5.32609e-07	novel nc-TU	chromosome2	2201388	2202233	-
TU.3630	2.27286	1.20265e-06	novel nc-TU	chromosome1	290938	291266	-
TU.5076	2.31268	0.000458792	novel nc-TU	chromosome1	5148924	5149645	-
TU.6253	2.32297	1.42394e-07	novel nc-TU	chromosome2	3920620	3920908	-
TU.3527	2.33856	8.18958e-27	novel nc-TU	chromosome3	2349804	2350012	+
TU.4015	2.34456	0.0180177	novel nc-TU	chromosome1	1609438	1609752	-
TU.4055	2.37638	0.017671	novel nc-TU	chromosome1	1727218	1727474	-
TU.3816	2.44538	2.95183e-06	novel nc-TU	chromosome1	953763	953988	-
TU.1498	2.46916	0.00255212	novel nc-TU	chromosome1	5173983	5174603	+
TU.5832	2.52966	9.56302e-05	novel nc-TU	chromosome2	2378098	2378540	-
TU.0144	2.53508	2.8389e-24	novel nc-TU	chromosome1	500748	501372	+
TU.5000	2.66103	2.75073e-19	novel nc-TU	chromosome1	4935392	4936077	-
TU.0029	2.82683	0.00640104	novel nc-TU	chromosome1	103026	103278	+
TU.1695	2.84395	1.45119e-10	novel nc-TU	chromosome2	412016	412350	+
TU.0659	3.00532	1.83143e-07	novel nc-TU	chromosome1	2351509	2351782	+
TU.7037	3.13844	0.0161003	novel nc-TU	chromosome3	2371010	2371218	-
TU.5953	3.15606	9.377e-05	novel nc-TU	chromosome2	2807654	2808882	-
TU.2540	3.19164	1.18921e-22	novel nc-TU	chromosome2	3250202	3250432	+
TU.1626	3.4268	2.24648e-12	novel nc-TU	chromosome2	164713	164937	+
TU.6368	3.55428	7.86311e-56	novel nc-TU	chromosome2	4351432	4351649	-
TU.0795	3.93707	8.48592e-17	novel nc-TU	chromosome1	2808940	2809327	+
TU.6517	0.585273	2.96804e-07	ORF-TU	chromosome3	416131	417657	-	gene:SPCC306.05c
TU.6733	0.585653	1.71021e-10	ORF-TU	chromosome3	1293954	1296106	-	gene:SPCC1322.05c
TU.0271	0.586149	3.22478e-09	ORF-TU	chromosome1	941960	943295	+	gene:SPAC1687.21
TU.2041	0.587016	8.66544e-05	ORF-TU	chromosome2	1580616	1581787	+	gene:SPBC28F2.07
TU.5493	0.587736	1.14064e-05	ORF-TU	chromosome2	1161792	1163214	-	gene:SPBC409.12c
TU.4108	0.588364	2.39012e-12	ORF-TU	chromosome1	1884421	1886367	-	gene:SPAPB1A10.12c
TU.2506	0.58871	0.000965219	ORF-TU	chromosome2	3137586	3138139	+	gene:SPBC4C3.04c
TU.0423	0.588718	1.98071e-05	ORF-TU	chromosome1	1500896	1502446	+	gene:SPAC5D6.07c
TU.0381	0.58995	7.14543e-10	ORF-TU	chromosome1	1324785	1328921	+	gene:SPAC6F12.09
TU.4892	0.590184	9.6114e-10	ORF-TU	chromosome1	4576077	4577038	-	gene:SPAC12B10.02c
TU.6575	0.590214	1.52419e-07	ORF-TU	chromosome3	649516	650871	-	gene:SPCC5E4.05c
TU.5405	0.590958	8.87592e-10	ORF-TU	chromosome2	866293	870252	-	gene:SPBC713.02c
TU.4605	0.591034	1.03593e-07	ORF-TU	chromosome1	3638595	3639763	-	gene:SPAC1142.07c
TU.2567	0.592872	1.15791e-09	ORF-TU	chromosome2	3350822	3352954	+	gene:SPBC11C11.03
TU.3673	0.593958	1.21473e-11	ORF-TU	chromosome1	423999	425236	-	gene:SPAC13C5.01c
TU.1849	0.594235	9.26914e-11	ORF-TU	chromosome2	957645	958610	+	gene:SPBC646.16
TU.1856	0.594794	3.57016e-10	ORF-TU	chromosome2	989264	990303	+	gene:SPBP35G2.12
TU.3083	0.595887	3.19856e-08	ORF-TU	chromosome3	702596	704647	+	gene:SPCPJ732.01
TU.3306	0.596651	6.07674e-10	ORF-TU	chromosome3	1590563	1593033	+	gene:SPCC13B11.01
TU.3312	0.597615	1.72049e-07	ORF-TU	chromosome3	1605080	1606362	+	gene:SPCC777.05
TU.5580	0.599466	0.000949935	ORF-TU	chromosome2	1465706	1467211	-	gene:SPBC32H8.08c
TU.0737	0.599828	2.83398e-08	ORF-TU	chromosome1	2614805	2617439	+	gene:SPAC7D4.12c
TU.5836	0.600247	1.07158e-05	ORF-TU	chromosome2	2391032	2392177	-	gene:SPBC36B7.05c
TU.5861	0.6005	8.52477e-09	ORF-TU	chromosome2	2495259	2497795	-	gene:SPBC365.20c
TU.1770	0.601185	4.39758e-07	ORF-TU	chromosome2	644239	645007	+	gene:SPBC947.14c
TU.1679	0.603101	4.47917e-07	ORF-TU	chromosome2	366951	368462	+	gene:SPBC1271.03c
TU.1199	0.603164	3.78716e-08	ORF-TU	chromosome1	4168239	4170165	+	gene:SPAC25B8.08
TU.1044	0.60323	5.12431e-09	ORF-TU	chromosome1	3677990	3679986	+	gene:SPAC15A10.02
TU.3435	0.603406	7.34218e-08	ORF-TU	chromosome3	2024443	2028965	+	gene:SPCC1739.01
TU.4534	0.605788	3.48993e-05	ORF-TU	chromosome1	3391785	3392617	-	gene:SPAC959.11
TU.0779	0.606805	2.08494e-09	ORF-TU	chromosome1	2754527	2756275	+	gene:SPAC6F6.12
TU.3228	0.60714	3.33817e-07	ORF-TU	chromosome3	1331203	1332572	+	gene:SPCC132.03
TU.4245	0.607374	8.49683e-06	ORF-TU	chromosome1	2324418	2325391	-	gene:SPAC6C3.02c
TU.1725	0.607594	1.06874e-06	ORF-TU	chromosome2	514169	515925	+	gene:SPBC1685.08
TU.0146	0.608732	0.000151518	ORF-TU	chromosome1	504854	505655	+	gene:SPAC227.04
TU.1100	0.612062	0.000132309	ORF-TU	chromosome1	3852932	3853575	+	gene:SPAC4H3.13
TU.1628	0.614377	0.000176108	ORF-TU	chromosome2	172642	174257	+	gene:SPBC1198.01
TU.4947	0.616675	2.88186e-08	ORF-TU	chromosome1	4784224	4787025	-	gene:SPAC22F8.02c
TU.4728	0.617816	7.39885e-09	ORF-TU	chromosome1	4044864	4048471	-	gene:SPAC19G12.02c
TU.5226	0.617902	1.62835e-10	ORF-TU	chromosome2	194094	197137	-	gene:SPBC1198.13c
TU.6486	0.621412	1.29097e-11	ORF-TU	chromosome3	315998	318700	-	gene:SPCC736.04c
TU.2520	0.621453	8.41244e-06	ORF-TU	chromosome2	3181818	3183656	+	gene:SPBC776.05
TU.4469	0.62172	2.59077e-15	ORF-TU	chromosome1	3119303	3122649	-	gene:SPAC688.07c
TU.0167	0.621908	1.13377e-09	ORF-TU	chromosome1	578463	579717	+	gene:SPAC13A11.03
TU.5327	0.622958	2.64771e-07	ORF-TU	chromosome2	561100	564483	-	gene:SPBC354.08c
TU.4844	0.623756	4.00309e-07	ORF-TU	chromosome1	4409759	4411227	-	gene:SPAC29E6.05c
TU.3194	0.623845	9.35364e-09	ORF-TU	chromosome3	1193998	1195966	+	gene:SPCC550.05
TU.4226	0.624187	5.50731e-06	ORF-TU	chromosome1	2278101	2279390	-	gene:SPAC4G9.13c
TU.3911	0.6244	5.50233e-09	ORF-TU	chromosome1	1256430	1258690	-	gene:SPAC56E4.06c
TU.4362	0.626908	1.12106e-07	ORF-TU	chromosome1	2759077	2760933	-	gene:SPAC6F6.19
TU.3583	0.627334	3.92142e-10	ORF-TU	chromosome1	153183	155478	-	gene:SPAC5H10.05c
TU.5452	0.627532	1.29821e-12	ORF-TU	chromosome2	1015923	1019072	-	gene:SPBC146.09c
TU.3790	0.627798	6.62496e-10	ORF-TU	chromosome1	854497	870759	-	gene:SPAC23G3.02c
TU.0267	0.628005	7.91049e-12	ORF-TU	chromosome1	914964	919665	+	gene:SPAC1687.09
TU.3016	0.628015	3.24492e-06	ORF-TU	chromosome3	446795	450073	+	gene:SPCC4G3.12c
TU.5994	0.630079	5.03736e-08	ORF-TU	chromosome2	2952702	2955441	-	gene:SPBC2A9.04c
TU.4514	0.631733	4.64523e-05	ORF-TU	chromosome1	3310447	3312735	-	gene:SPAPB1E7.08c
TU.3221	0.632869	9.2964e-09	ORF-TU	chromosome3	1306152	1307881	+	gene:SPCC1322.09
TU.1232	0.633092	1.19212e-10	ORF-TU	chromosome1	4295142	4297305	+	gene:SPAC25G10.01
TU.1352	0.634304	5.29161e-08	ORF-TU	chromosome1	4740142	4742748	+	gene:SPAC458.05
TU.2498	0.636141	5.53574e-07	ORF-TU	chromosome2	3098294	3100656	+	gene:SPBC1778.02
TU.3495	0.63691	1.11479e-05	ORF-TU	chromosome3	2211075	2212442	+	gene:SPCC1919.04
TU.1863	0.637258	1.54783e-07	ORF-TU	chromosome2	1007949	1009918	+	gene:SPBC146.04
TU.3563	0.637432	0.0116617	ORF-TU	chromosome1	59432	60834	-	gene:SPAC977.14c
TU.6667	0.63804	7.11507e-10	ORF-TU	chromosome3	978578	980922	-	gene:SPCC1795.09
TU.5830	0.638131	4.4153e-06	ORF-TU	chromosome2	2372022	2373114	-	gene:SPBC19G7.18c
TU.3017	0.639195	1.48933e-08	ORF-TU	chromosome3	452044	454523	+	gene:SPCC4G3.10c
TU.0093	0.639771	3.43163e-09	ORF-TU	chromosome1	326576	328119	+	gene:SPAC12G12.11c
TU.3699	0.641418	3.73286e-07	ORF-TU	chromosome1	517443	518942	-	gene:SPAC227.13c
TU.2304	0.644425	3.56726e-08	ORF-TU	chromosome2	2486558	2488123	+	gene:SPBC17F3.01c
TU.4686	0.644448	1.66781e-10	ORF-TU	chromosome1	3909245	3910397	-	gene:SPAC323.02c
TU.1968	0.648636	3.99008e-06	ORF-TU	chromosome2	1348245	1349627	+	gene:SPBC27B12.14
TU.5025	0.650359	3.43412e-08	ORF-TU	chromosome1	4989742	4990894	-	gene:SPAC1952.12c
TU.0824	0.65306	2.84621e-15	ORF-TU	chromosome1	2921481	2922774	+	gene:SPAC513.07
TU.2742	0.65376	9.95246e-19	ORF-TU	chromosome2	3945748	3948901	+	gene:SPBC26H8.03
TU.2216	0.655131	2.38497e-11	ORF-TU	chromosome2	2214390	2215791	+	gene:SPBC14C8.06
TU.4916	0.65666	3.04462e-18	ORF-TU	chromosome1	4656538	4658349	-	gene:SPAC144.04c
TU.5293	0.658082	1.37751e-13	ORF-TU	chromosome2	430452	431857	-	gene:SPBC582.07c
TU.1166	0.659085	8.85285e-13	ORF-TU	chromosome1	4067203	4068361	+	gene:SPAC19G12.11
TU.0309	0.660455	2.69014e-09	ORF-TU	chromosome1	1104780	1106599	+	gene:SPAC30D11.08c
TU.5139	0.660469	2.2354e-14	ORF-TU	chromosome1	5336681	5340575	-	gene:SPAP8A3.12c
TU.3907	0.661054	1.09071e-12	ORF-TU	chromosome1	1240006	1241955	-	gene:SPAC10F6.17c
TU.4495	0.662815	2.78882e-05	ORF-TU	chromosome1	3236223	3237237	-	gene:SPAC6G10.10c
TU.6295	0.665752	6.77073e-05	ORF-TU	chromosome2	4058204	4059251	-	gene:SPBC215.14c
TU.6247	0.665938	9.62019e-12	ORF-TU	chromosome2	3901188	3904516	-	gene:SPBC1604.15
TU.6687	0.666136	5.19393e-08	ORF-TU	chromosome3	1058545	1059778	-	gene:SPCC1259.15c
TU.6488	0.66693	2.24679e-11	ORF-TU	chromosome3	324877	327248	-	gene:SPCC736.07c
TU.5845	0.667883	5.36387e-14	ORF-TU	chromosome2	2420344	2422272	-	gene:SPBC21D10.12
TU.5174	0.668424	8.7861e-09	ORF-TU	chromosome1	5462149	5463717	-	gene:SPAC1039.07c
TU.2480	0.66952	4.41831e-14	ORF-TU	chromosome2	3052490	3054793	+	gene:SPBC13E7.07
TU.6119	0.669877	3.12662e-17	ORF-TU	chromosome2	3441886	3442722	-	gene:SPBC2G2.04c
TU.5521	0.674173	2.67228e-13	ORF-TU	chromosome2	1255301	1257392	-	gene:SPBC651.09c
TU.4656	0.675262	0.0402897	ORF-TU	chromosome1	3821955	3822530	-	gene:SPAC4H3.17
TU.3117	0.676148	2.68483e-06	ORF-TU	chromosome3	827985	830906	+	gene:SPCC2H8.02
TU.4106	0.677556	1.71378e-05	ORF-TU	chromosome1	1880702	1881945	-	gene:SPAPB1A10.10c
TU.5457	0.677863	3.02261e-08	ORF-TU	chromosome2	1040987	1042015	-	gene:SPBC337.06c
TU.0225	0.678696	1.2823e-09	ORF-TU	chromosome1	767505	770204	+	gene:SPAC4G8.04
TU.4426	0.679213	2.77343e-05	ORF-TU	chromosome1	2967939	2971038	-	gene:SPAPB24D3.10c
TU.3070	0.679818	1.13727e-11	ORF-TU	chromosome3	652623	656377	+	gene:SPCC5E4.06
TU.3986	0.68064	9.95155e-14	ORF-TU	chromosome1	1505131	1507567	-	gene:SPAC5D6.04
TU.0130	0.680792	1.68877e-13	ORF-TU	chromosome1	446723	450670	+	gene:SPAC23E2.02
TU.1989	0.680913	3.62357e-07	ORF-TU	chromosome2	1436250	1437433	+	gene:SPBP22H7.03
TU.4962	0.68207	9.39253e-10	ORF-TU	chromosome1	4812990	4817728	-	gene:SPAC20G4.02c
TU.7038	0.682224	1.94423e-09	ORF-TU	chromosome3	2371692	2373358	-	gene:SPCC1827.08c
TU.1934	0.682424	1.03691e-08	ORF-TU	chromosome2	1240137	1241368	+	gene:SPBC651.02
TU.0664	0.68251	5.15596e-10	ORF-TU	chromosome1	2363315	2366345	+	gene:SPAC17G8.12
TU.4351	0.683211	3.81159e-09	ORF-TU	chromosome1	2712791	2717212	-	gene:SPAPB2B4.04c
TU.3697	0.685347	3.23984e-05	ORF-TU	chromosome1	510468	511352	-	gene:SPAC227.08c
TU.6971	0.686054	8.27947e-11	ORF-TU	chromosome3	2161245	2163165	-	gene:SPCC1620.09c
TU.2280	0.687892	2.50264e-13	ORF-TU	chromosome2	2403524	2405075	+	gene:SPBP18G5.03
TU.2844	0.688545	5.07589e-05	ORF-TU	chromosome2	4334025	4335227	+	gene:SPBC16C6.04
TU.1680	0.688653	1.48631e-05	ORF-TU	chromosome2	371986	373638	+	gene:SPBC1271.01c
TU.3884	0.689284	3.16961e-08	ORF-TU	chromosome1	1172418	1174291	-	gene:SPAC22A12.09c
TU.5247	0.689654	1.27229e-07	ORF-TU	chromosome2	269638	270241	-	gene:SPBC800.14c
TU.1272	0.690628	3.59471e-13	ORF-TU	chromosome1	4443039	4444196	+	gene:SPAC9E9.04
TU.5758	0.694067	1.28954e-09	ORF-TU	chromosome2	2106306	2108877	-	gene:SPBC23G7.06c
TU.4334	0.695217	1.25248e-08	ORF-TU	chromosome1	2668097	2668923	-	gene:SPAC4F8.06
TU.5004	0.695743	4.86608e-09	ORF-TU	chromosome1	4940490	4941513	-	gene:SPAC1B3.07c
TU.2437	0.696082	6.15718e-06	ORF-TU	chromosome2	2951174	2952505	+	gene:SPBC2A9.03
TU.4386	0.696738	1.56509e-15	ORF-TU	chromosome1	2836388	2841793	-	gene:SPAC3F10.11c
TU.3054	0.697784	7.42181e-12	ORF-TU	chromosome3	580578	582770	+	gene:SPCC1672.09
TU.4289	0.698366	4.62438e-08	ORF-TU	chromosome1	2494509	2495323	-	gene:SPAC23H3.02c
TU.0492	0.69904	1.33733e-05	ORF-TU	chromosome1	1770153	1771256	+	gene:SPAC17A5.10
TU.6493	0.700178	9.15085e-14	ORF-TU	chromosome3	340609	342062	-	gene:SPCC736.13
TU.3578	0.700549	2.80093e-08	ORF-TU	chromosome1	140525	141612	-	gene:SPAC11D3.16c
TU.6019	0.702853	0.0220612	ORF-TU	chromosome2	3031644	3032198	-	gene:SPBC15D4.12c
TU.2709	0.703741	2.89528e-14	ORF-TU	chromosome2	3839561	3843616	+	gene:SPBC23E6.02
TU.1627	0.704579	3.61138e-06	ORF-TU	chromosome2	168670	170132	+	gene:SPBC1683.12
TU.5316	0.704796	0.000211645	ORF-TU	chromosome2	522670	525657	-	gene:SPBC1685.12c
TU.1739	0.70496	5.9561e-09	ORF-TU	chromosome2	541274	543079	+	gene:SPBC649.05
TU.2669	0.705135	2.93021e-13	ORF-TU	chromosome2	3692446	3694978	+	gene:SPBP8B7.29
TU.4328	0.707107	3.82527e-15	ORF-TU	chromosome1	2630332	2633534	-	gene:SPAC7D4.04
TU.2283	0.707755	5.04303e-21	ORF-TU	chromosome2	2411822	2416423	+	gene:SPBC1921.05
TU.3947	0.707858	3.18554e-12	ORF-TU	chromosome1	1372771	1374989	-	gene:SPAC57A10.05c
TU.4254	0.708742	1.15109e-09	ORF-TU	chromosome1	2358058	2359864	-	gene:SPAC17G8.10c
TU.5691	0.708978	4.64036e-11	ORF-TU	chromosome2	1859380	1861257	-	gene:SPBC3H7.13
TU.6501	0.712799	4.66975e-13	ORF-TU	chromosome3	367389	369005	-	gene:SPCC594.07c
TU.6447	0.715884	1.17136e-10	ORF-TU	chromosome3	159818	162271	-	gene:SPCC320.05
TU.6644	0.716135	0.00749969	ORF-TU	chromosome3	924237	925062	-	gene:SPCC24B10.14c
TU.4255	0.716177	2.14326e-12	ORF-TU	chromosome1	2360165	2362231	-	gene:SPAC17G8.11c
TU.4443	0.716874	3.06794e-10	ORF-TU	chromosome1	3020605	3021766	-	gene:SPAC31G5.18c
TU.1558	0.718478	4.52855e-09	ORF-TU	chromosome1	5393542	5394356	+	gene:SPAC3G6.08
TU.3097	0.722342	1.0102e-06	ORF-TU	chromosome3	755234	756265	+	gene:SPCC1020.12c
TU.1848	0.72345	4.35168e-16	ORF-TU	chromosome2	950779	952588	+	gene:SPBC646.13
TU.2765	0.72757	1.3093e-17	ORF-TU	chromosome2	4035231	4037574	+	gene:SPBC215.05
TU.2552	0.728912	2.58439e-17	ORF-TU	chromosome2	3295630	3298469	+	gene:SPBC20F10.07
TU.5536	0.731343	1.20347e-22	ORF-TU	chromosome2	1293451	1296018	-	gene:SPBC3D6.13c
TU.5912	0.731546	7.10914e-09	ORF-TU	chromosome2	2668191	2670069	-	gene:SPBC3E7.06c
TU.7048	0.73277	4.54575e-16	ORF-TU	chromosome3	2398375	2400817	-	gene:SPCP1E11.05c
TU.1440	0.733916	6.51552e-14	ORF-TU	chromosome1	4991108	4993623	+	gene:SPAC1952.13
TU.6561	0.734867	1.39741e-13	ORF-TU	chromosome3	590068	591740	-	gene:SPCC1672.12c
TU.3949	0.737453	4.07469e-05	ORF-TU	chromosome1	1378535	1379870	-	gene:SPAC57A10.08c
TU.4270	0.738121	2.99213e-14	ORF-TU	chromosome1	2421522	2424128	-	gene:SPAC6B12.07c
TU.5441	0.739297	2.20243e-07	ORF-TU	chromosome2	986439	988499	-	gene:SPBP35G2.11c
TU.5168	0.739747	3.26071e-11	ORF-TU	chromosome1	5435851	5437240	-	gene:SPAC29B12.11c
TU.5008	0.740652	1.8068e-09	ORF-TU	chromosome1	4955710	4958559	-	gene:SPAC1B3.15c
TU.3318	0.740662	1.14218e-12	ORF-TU	chromosome3	1619376	1622407	+	gene:SPCC777.13
TU.2811	0.743841	8.7092e-13	ORF-TU	chromosome2	4210983	4213479	+	gene:SPBC342.05
TU.4251	0.74483	4.31353e-09	ORF-TU	chromosome1	2348011	2349332	-	gene:SPAC17G8.04c
TU.2503	0.746909	1.0418e-14	ORF-TU	chromosome2	3117560	3118881	+	gene:SPBC4C3.10c
TU.0410	0.747962	2.07968e-20	ORF-TU	chromosome1	1444852	1446269	+	gene:SPAC3A12.14
TU.5955	0.748245	1.74664e-12	ORF-TU	chromosome2	2810479	2811807	-	gene:SPBC32F12.12c
TU.1567	0.751849	9.50109e-07	ORF-TU	chromosome1	5438967	5439468	+	gene:SPAC29B12.13
TU.3732	0.752502	5.08507e-08	ORF-TU	chromosome1	641875	643637	-	gene:SPAC1D4.03c
TU.4463	0.75263	3.60505e-05	ORF-TU	chromosome1	3104065	3105811	-	gene:SPAC589.07c
TU.6705	0.757609	5.05089e-10	ORF-TU	chromosome3	1177726	1178880	-	gene:SPCC4B3.01
TU.0914	0.757936	2.16344e-08	ORF-TU	chromosome1	3202706	3203636	+	gene:SPAC1486.11
TU.4319	0.758996	2.00505e-07	ORF-TU	chromosome1	2594552	2595928	-	gene:SPAC823.09c
TU.2649	0.761314	7.71121e-13	ORF-TU	chromosome2	3629877	3633997	+	gene:SPBP8B7.32
TU.5962	0.761497	2.21133e-12	ORF-TU	chromosome2	2843211	2847521	-	gene:SPBC19C7.12c
TU.1196	0.76152	1.63648e-09	ORF-TU	chromosome1	4157867	4160500	+	gene:SPAC25B8.03
TU.0654	0.764012	1.4055e-08	ORF-TU	chromosome1	2338135	2339171	+	gene:SPAC6C3.08
TU.6565	0.765821	1.51565e-06	ORF-TU	chromosome3	599506	602902	-	gene:SPCC1183.05c
TU.3377	0.766591	2.49189e-08	ORF-TU	chromosome3	1800814	1801486	+	gene:SPCC285.04
TU.4756	0.76771	5.16544e-19	ORF-TU	chromosome1	4137263	4139303	-	gene:SPAC26H5.09c
TU.6448	0.770137	2.86441e-10	ORF-TU	chromosome3	165588	168646	-	gene:SPCC320.03
TU.5052	0.770997	8.62733e-18	ORF-TU	chromosome1	5070955	5073920	-	gene:SPAC1006.03c
TU.5354	0.771658	1.42411e-14	ORF-TU	chromosome2	652963	655350	-	gene:SPBC947.10
TU.1345	0.77216	2.23637e-07	ORF-TU	chromosome1	4716563	4717663	+	gene:SPAC1834.09
TU.1406	0.77299	2.63136e-08	ORF-TU	chromosome1	4898034	4899938	+	gene:SPAC19B12.08
TU.1712	0.773063	1.75003e-16	ORF-TU	chromosome2	465386	467283	+	gene:SPBC428.11
TU.4901	0.77393	9.27162e-17	ORF-TU	chromosome1	4601367	4603337	-	gene:SPAC12B10.16c
TU.6415	0.774746	5.07776e-08	ORF-TU	chromosome3	47502	48792	-	gene:SPCC757.03c
TU.2414	0.774912	3.51994e-12	ORF-TU	chromosome2	2881752	2884119	+	gene:SPBP4H10.07
TU.1784	0.775224	0.0430666	ORF-TU	chromosome2	700212	700681	+	gene:SPBPJ4664.03
TU.6603	0.776593	6.62616e-17	ORF-TU	chromosome3	747554	748579	-	gene:SPCC14G10.03c
TU.6904	0.77953	7.69402e-11	ORF-TU	chromosome3	1895994	1897540	-	gene:SPCC737.06c
TU.4556	0.779956	6.46774e-13	ORF-TU	chromosome1	3491096	3492607	-	gene:SPAC328.07c
TU.2589	0.782994	7.43867e-18	ORF-TU	chromosome2	3427168	3429425	+	gene:SPBC4B4.08
TU.1575	0.786044	0.000167696	ORF-TU	chromosome1	5464405	5465027	+	gene:SPAC1039.08
TU.6324	0.790931	1.22562e-13	ORF-TU	chromosome2	4178336	4180540	-	gene:SPBC14F5.11c
TU.6657	0.791967	2.02119e-18	ORF-TU	chromosome3	952493	953919	-	gene:SPCPB16A4.05c
TU.1561	0.793097	5.51627e-12	ORF-TU	chromosome1	5412449	5413212	+	gene:SPAC29B12.03
TU.1803	0.793137	3.70576e-24	ORF-TU	chromosome2	769660	770851	+	gene:SPBC577.10
TU.3722	0.795313	5.23061e-12	ORF-TU	chromosome1	601918	603977	-	gene:SPAC3H8.08c
TU.6510	0.796896	1.11372e-11	ORF-TU	chromosome3	392120	394253	-	gene:SPCC1682.11c
TU.3027	0.79845	1.89561e-08	ORF-TU	chromosome3	483569	484798	+	gene:SPCC364.02c
TU.5018	0.798851	8.00994e-07	ORF-TU	chromosome1	4972266	4973444	-	gene:SPAC1952.04c
TU.0336	0.798958	1.52609e-14	ORF-TU	chromosome1	1196718	1198229	+	gene:SPAC4C5.03
TU.1691	0.800619	7.86123e-09	ORF-TU	chromosome2	402567	404084	+	gene:SPBC106.13
TU.4920	0.803796	2.3369e-18	ORF-TU	chromosome1	4671485	4673028	-	gene:SPAC144.10c
TU.4801	0.804965	7.57789e-19	ORF-TU	chromosome1	4271043	4274117	-	gene:SPAC2C4.07c
TU.1329	0.805608	7.91871e-21	ORF-TU	chromosome1	4648923	4650324	+	gene:SPAC1635.01
TU.3064	0.80712	1.71171e-14	ORF-TU	chromosome3	618689	623208	+	gene:SPCC1183.11
TU.4021	0.808323	2.85854e-19	ORF-TU	chromosome1	1622972	1624515	-	gene:SPAP27G11.09c
TU.5113	0.808499	8.97277e-08	ORF-TU	chromosome1	5246001	5247522	-	gene:SPAC14C4.10c
TU.3125	0.808597	9.94155e-20	ORF-TU	chromosome3	867284	869482	+	gene:SPCC16A11.01
TU.5518	0.810158	4.17852e-07	ORF-TU	chromosome2	1245979	1247062	-	gene:SPBC651.05c
TU.5254	0.813344	7.875e-08	ORF-TU	chromosome2	290758	292850	-	gene:SPBC1773.05c
TU.3442	0.813768	2.72565e-12	ORF-TU	chromosome3	2047587	2049187	+	gene:SPCC1739.10
TU.2958	0.814109	4.6457e-06	ORF-TU	chromosome3	245845	247790	+	gene:SPCC794.03
TU.2908	0.822549	2.04615e-10	ORF-TU	chromosome3	68146	69379	+	gene:SPCC757.10
TU.2767	0.823893	4.44864e-22	ORF-TU	chromosome2	4048922	4050168	+	gene:SPBC215.10
TU.1028	0.825221	1.55665e-16	ORF-TU	chromosome1	3635377	3636506	+	gene:SPAC1142.05
TU.1835	0.825259	7.41075e-15	ORF-TU	chromosome2	884898	886306	+	gene:SPBC713.09
TU.5317	0.827349	2.27491e-17	ORF-TU	chromosome2	528915	532044	-	gene:SPBC1685.14c
TU.3651	0.82862	9.39086e-12	ORF-TU	chromosome1	357428	359085	-	gene:SPAC630.07c
TU.3771	0.829527	4.39308e-17	ORF-TU	chromosome1	786871	790186	-	gene:SPAC4G8.13c
TU.1475	0.830696	9.15081e-06	ORF-TU	chromosome1	5113078	5114035	+	gene:SPAC29A4.17c
TU.4592	0.831306	3.66241e-27	ORF-TU	chromosome1	3583080	3585188	-	gene:SPAC17A2.13c
TU.4773	0.832874	4.68656e-12	ORF-TU	chromosome1	4192126	4195196	-	gene:SPAC25B8.19c
TU.0398	0.832988	2.56522e-27	ORF-TU	chromosome1	1393613	1395781	+	gene:SPAC20G8.03
TU.1450	0.837251	8.90334e-15	ORF-TU	chromosome1	5024807	5027553	+	gene:SPAC22E12.04
TU.1180	0.83792	1.13437e-17	ORF-TU	chromosome1	4121993	4124732	+	gene:SPAC26H5.04
TU.3222	0.838975	1.79323e-17	ORF-TU	chromosome3	1309624	1310953	+	gene:SPCC1322.10
TU.5051	0.839117	7.30719e-08	ORF-TU	chromosome1	5061873	5063588	-	gene:SPAC2E12.03c
TU.4154	0.840723	6.63533e-27	ORF-TU	chromosome1	2029076	2030382	-	gene:SPAC17H9.14c
TU.5656	0.844526	8.50869e-12	ORF-TU	chromosome2	1740202	1742316	-	gene:SPBC1D7.05
TU.1736	0.844761	1.75708e-13	ORF-TU	chromosome2	536734	538005	+	gene:SPBC649.03
TU.3381	0.845195	2.33246e-15	ORF-TU	chromosome3	1816087	1818060	+	gene:SPCC285.11
TU.6193	0.846552	1.98921e-05	ORF-TU	chromosome2	3691173	3691810	-	gene:SPBP8B7.28c
TU.6831	0.846734	5.63406e-18	ORF-TU	chromosome3	1675010	1677233	-	gene:SPCC417.05c
TU.3793	0.84695	1.58216e-11	ORF-TU	chromosome1	879138	880244	-	gene:SPAC23G3.07c
TU.2301	0.848802	4.14522e-18	ORF-TU	chromosome2	2472985	2475545	+	gene:SPBC12C2.03c
TU.0074	0.849333	9.66763e-21	ORF-TU	chromosome1	247896	248614	+	gene:SPAC806.07
TU.0045	0.849828	1.18771e-08	ORF-TU	chromosome1	142383	144695	+	gene:SPAC11D3.17
TU.2362	0.85316	3.21388e-21	ORF-TU	chromosome2	2707951	2711564	+	gene:SPBC4F6.10
TU.6559	0.855624	2.0367e-21	ORF-TU	chromosome3	579080	580545	-	gene:SPCC1672.08c
TU.2666	0.857389	2.94456e-06	ORF-TU	chromosome2	3687069	3688026	+	gene:SPBP8B7.26
TU.1415	0.85804	0.0385301	ORF-TU	chromosome1	4926462	4927185	+	gene:SPAPB8E5.10
TU.0422	0.860899	1.6006e-08	ORF-TU	chromosome1	1498919	1500061	+	gene:SPAC5D6.08c
TU.6602	0.861066	2.46518e-14	ORF-TU	chromosome3	739378	741328	-	gene:SPCC18B5.11c
TU.4203	0.864075	4.84603e-23	ORF-TU	chromosome1	2200483	2202994	-	gene:SPAC1783.07c
TU.6626	0.865185	7.62884e-23	ORF-TU	chromosome3	859394	860429	-	gene:SPCC63.12c
TU.1243	0.866225	2.59541e-26	ORF-TU	chromosome1	4350972	4352373	+	gene:SPAC23D3.07
TU.5772	0.869139	1.3701e-24	ORF-TU	chromosome2	2152084	2154375	-	gene:SPBC1711.10c
TU.0870	0.869202	1.90824e-22	ORF-TU	chromosome1	3060991	3063509	+	gene:SPAC24C9.08
TU.3664	0.871462	2.37806e-22	ORF-TU	chromosome1	390370	391311	-	gene:SPAC31A2.04c
TU.2360	0.873442	5.90548e-25	ORF-TU	chromosome2	2694343	2698172	+	gene:SPBC4F6.06
TU.6613	0.873443	5.43825e-11	ORF-TU	chromosome3	784205	786116	-	gene:SPCC1020.03
TU.1689	0.87521	1.05642e-18	ORF-TU	chromosome2	396171	398960	+	gene:SPBC106.10
TU.6867	0.876196	5.17839e-11	ORF-TU	chromosome3	1779522	1780630	-	gene:SPCC1442.07c
TU.5355	0.877321	1.96702e-13	ORF-TU	chromosome2	656151	657720	-	gene:SPBC947.09
TU.6051	0.877645	6.90653e-23	ORF-TU	chromosome2	3147045	3148383	-	gene:SPBC405.04c
TU.6749	0.878397	3.12777e-18	ORF-TU	chromosome3	1358698	1360221	-	gene:SPCC338.08
TU.6740	0.87897	7.70664e-22	ORF-TU	chromosome3	1332657	1337135	-	gene:SPCC132.04c
TU.1246	0.880044	3.81308e-09	ORF-TU	chromosome1	4358789	4359901	+	gene:SPAC23D3.11
TU.6880	0.881018	3.7939e-10	ORF-TU	chromosome3	1814186	1816018	-	gene:SPCC285.10c
TU.6777	0.881276	1.59922e-16	ORF-TU	chromosome3	1460231	1462377	-	gene:SPCC11E10.05c
TU.3015	0.890527	6.56613e-21	ORF-TU	chromosome3	445150	446428	+	gene:SPCC4G3.13c
TU.1516	0.893532	2.28508e-20	ORF-TU	chromosome1	5240433	5242924	+	gene:SPAC14C4.07
TU.3261	0.894681	1.27168e-12	ORF-TU	chromosome3	1417264	1419000	+	gene:SPCC622.11
TU.7053	0.894806	1.22625e-14	ORF-TU	chromosome3	2414969	2417268	-	gene:SPCC569.07
TU.2559	0.896164	2.75305e-19	ORF-TU	chromosome2	3324011	3326314	+	gene:SPBC17D11.08
TU.4001	0.899916	1.93004e-13	ORF-TU	chromosome1	1555137	1558477	-	gene:SPAC167.02
TU.4030	0.900667	1.66693e-15	ORF-TU	chromosome1	1649478	1650786	-	gene:SPAC343.06c
TU.3891	0.901573	0.000923003	ORF-TU	chromosome1	1188176	1189153	-	gene:SPAC22A12.17c
TU.6907	0.905493	9.42541e-29	ORF-TU	chromosome3	1914775	1917977	-	gene:SPCC737.09c
TU.5705	0.907526	8.64448e-15	ORF-TU	chromosome2	1915451	1916881	-	gene:SPBC16E9.01c
TU.2910	0.908889	1.61555e-25	ORF-TU	chromosome3	72918	75518	+	gene:SPCC757.12
TU.4808	0.909978	2.04592e-13	ORF-TU	chromosome1	4284795	4286230	-	gene:SPAC2C4.15c
TU.2072	0.910167	1.39088e-17	ORF-TU	chromosome2	1704289	1706008	+	gene:SPBC2F12.15c
TU.3096	0.918161	1.61906e-15	ORF-TU	chromosome3	752464	755024	+	gene:SPCC1020.13c
TU.4028	0.918248	5.18673e-20	ORF-TU	chromosome1	1643743	1645833	-	gene:SPAC343.04c
TU.1422	0.919012	1.05172e-08	ORF-TU	chromosome1	4948590	4949086	+	gene:SPAC1B3.20
TU.0727	0.919942	7.49541e-23	ORF-TU	chromosome1	2585154	2587460	+	gene:SPAC823.03
TU.5480	0.92077	3.17623e-14	ORF-TU	chromosome2	1120679	1121950	-	gene:SPBC1709.11c
TU.1358	0.921031	5.4456e-10	ORF-TU	chromosome1	4761646	4762929	+	gene:SPAC1782.03
TU.3535	0.922681	7.28133e-14	ORF-TU	chromosome3	2370008	2371888	+	gene:SPCC70.10
TU.1930	0.922702	2.53156e-15	ORF-TU	chromosome2	1224566	1226662	+	gene:SPBC725.10
TU.2210	0.922956	9.00614e-12	ORF-TU	chromosome2	2201190	2202660	+	gene:SPBC1815.01
TU.4712	0.925512	5.32271e-23	ORF-TU	chromosome1	3976289	3980895	-	gene:SPAPB18E9.02c
TU.6674	0.927663	1.16262e-13	ORF-TU	chromosome3	1014523	1016238	-	gene:SPCC895.08c
TU.6978	0.931602	2.67782e-25	ORF-TU	chromosome3	2193532	2195525	-	gene:SPCC830.07c
TU.6011	0.93187	3.17177e-14	ORF-TU	chromosome2	3005546	3007803	-	gene:SPBC15D4.01c
TU.3104	0.932246	1.36031e-20	ORF-TU	chromosome3	773288	774788	+	gene:SPCC1020.06c
TU.0406	0.935416	4.36795e-08	ORF-TU	chromosome1	1435073	1436019	+	gene:SPAC3A12.08
TU.3840	0.936059	1.76716e-26	ORF-TU	chromosome1	1036635	1038205	-	gene:SPAC23C4.05c
TU.0229	0.936085	3.74644e-13	ORF-TU	chromosome1	781373	782725	+	gene:SPAC4G8.10
TU.5021	0.936541	2.3836e-24	ORF-TU	chromosome1	4978429	4980951	-	gene:SPAC1952.08c
TU.3600	0.938624	1.62618e-19	ORF-TU	chromosome1	196068	198950	-	gene:SPAC13G6.12c
TU.6624	0.939139	7.62433e-17	ORF-TU	chromosome3	849927	852668	-	gene:SPCC63.08c
TU.5211	0.942599	3.41395e-09	ORF-TU	chromosome2	151790	152978	-	gene:SPBC1683.06c
TU.0804	0.944148	5.33458e-11	ORF-TU	chromosome1	2830367	2831543	+	gene:SPAC3F10.19
TU.0412	0.946569	2.90111e-25	ORF-TU	chromosome1	1454442	1456868	+	gene:SPAC3A12.18
TU.6278	0.950202	5.33699e-12	ORF-TU	chromosome2	3998634	3999706	-	gene:SPBC3B9.06c
TU.7013	0.962587	1.76015e-11	ORF-TU	chromosome3	2297477	2299233	-	gene:SPCC965.08c
TU.4387	0.966921	3.7021e-16	ORF-TU	chromosome1	2842194	2843630	-	gene:SPAC3F10.12c
TU.3901	0.967524	1.35711e-21	ORF-TU	chromosome1	1226992	1228810	-	gene:SPAC10F6.11c
TU.4464	0.969214	1.83185e-07	ORF-TU	chromosome1	3106267	3106850	-	gene:SPAC589.08c
TU.2704	0.969858	2.30527e-13	ORF-TU	chromosome2	3815479	3816935	+	gene:SPBC21C3.11
TU.0520	0.971278	1.23031e-12	ORF-TU	chromosome1	1875368	1877834	+	gene:SPAPB1A10.08
TU.1372	0.97294	1.32216e-31	ORF-TU	chromosome1	4795357	4796348	+	gene:SPAC22F8.06
TU.0599	0.979655	5.98604e-12	ORF-TU	chromosome1	2154637	2156327	+	gene:SPAC23C11.12
TU.4165	0.982629	8.43623e-24	ORF-TU	chromosome1	2071801	2073566	-	gene:SPAC3C7.05c
TU.6382	0.983739	5.11656e-33	ORF-TU	chromosome2	4393614	4395451	-	gene:SPBC1289.06c
TU.1909	0.987866	9.09345e-09	ORF-TU	chromosome2	1164181	1165064	+	gene:SPBC409.23
TU.1753	0.989075	3.09426e-24	ORF-TU	chromosome2	597327	599238	+	gene:SPBC839.02
TU.6605	0.997147	1.26665e-14	ORF-TU	chromosome3	758671	762504	-	gene:SPCC1020.10
TU.3857	0.997183	2.57207e-08	ORF-TU	chromosome1	1086393	1087226	-	gene:SPAC1A6.08c
TU.0218	1.00035	7.196e-13	ORF-TU	chromosome1	749177	751836	+	gene:SPAC22G7.08
TU.0847	1.00145	0.00198443	ORF-TU	chromosome1	2977798	2979597	+	gene:SPAPB1A11.01
TU.3273	1.00146	1.56963e-41	ORF-TU	chromosome3	1451761	1454588	+	gene:SPCC11E10.01
TU.4184	1.00544	1.66254e-09	ORF-TU	chromosome1	2131743	2132907	-	gene:SPAC20H4.11c
TU.0518	1.01114	9.14498e-10	ORF-TU	chromosome1	1866841	1868220	+	gene:SPAPB1A10.05
TU.2509	1.01235	1.5022e-10	ORF-TU	chromosome2	3148564	3149588	+	gene:SPBC405.05
TU.0466	1.01655	4.34123e-13	ORF-TU	chromosome1	1667413	1669642	+	gene:SPAC343.12
TU.4103	1.02081	1.72711e-18	ORF-TU	chromosome1	1872327	1873978	-	gene:SPAPB1A10.07c
TU.2814	1.03289	7.70174e-19	ORF-TU	chromosome2	4218463	4219591	+	gene:SPBC16G5.03
TU.1999	1.03489	1.19242e-18	ORF-TU	chromosome2	1463853	1465587	+	gene:SPBC32H8.07
TU.2051	1.03566	9.72179e-39	ORF-TU	chromosome2	1655862	1656932	+	gene:SPBC21B10.08c
TU.0698	1.04014	8.86798e-26	ORF-TU	chromosome1	2477876	2479999	+	gene:SPAC19A8.05c
TU.4618	1.04482	8.21916e-13	ORF-TU	chromosome1	3671958	3673300	-	gene:SPAC8C9.16c
TU.0528	1.04567	1.15356e-06	ORF-TU	chromosome1	1902090	1903229	+	gene:SPAC140.04
TU.3131	1.04708	9.36637e-10	ORF-TU	chromosome3	883389	885374	+	gene:SPCC16A11.08
TU.3272	1.04787	4.64825e-19	ORF-TU	chromosome3	1449196	1451272	+	gene:SPCC61.05
TU.3898	1.05203	2.08375e-26	ORF-TU	chromosome1	1214816	1217017	-	gene:SPAC10F6.05c
TU.4836	1.05299	8.40217e-10	ORF-TU	chromosome1	4366410	4367032	-	gene:SPAC23D3.17
TU.6759	1.05543	8.15885e-24	ORF-TU	chromosome3	1397066	1398737	-	gene:SPCC1281.07c
TU.3687	1.06642	7.71113e-16	ORF-TU	chromosome1	473786	474826	-	gene:SPAC24H6.08
TU.1873	1.07393	3.30765e-29	ORF-TU	chromosome2	1051632	1053552	+	gene:SPBC337.12
TU.2514	1.07567	1.74458e-25	ORF-TU	chromosome2	3163143	3165902	+	gene:SPBC609.03
TU.0586	1.07966	7.92399e-22	ORF-TU	chromosome1	2102344	2104006	+	gene:SPAC25A8.02
TU.6029	1.08385	5.34223e-29	ORF-TU	chromosome2	3067783	3068820	-	gene:SPBC30D10.14
TU.1620	1.08672	1.08012e-24	ORF-TU	chromosome2	153312	155313	+	gene:SPBC1683.07
TU.4136	1.08768	0.00966836	ORF-TU	chromosome1	1968559	1968990	-	gene:SPAC9G1.14
TU.2324	1.09785	2.45229e-27	ORF-TU	chromosome2	2566353	2567304	+	gene:SPBC29A10.12
TU.4423	1.09817	6.30899e-31	ORF-TU	chromosome1	2957729	2959481	-	gene:SPAPB24D3.07c
TU.3429	1.09864	1.33993e-31	ORF-TU	chromosome3	2004545	2006679	+	gene:SPCC4F11.02
TU.1580	1.10088	1.59463e-22	ORF-TU	chromosome1	5476687	5477965	+	gene:SPAC922.03
TU.2877	1.10627	9.43055e-44	ORF-TU	chromosome2	4446373	4449053	+	gene:SPBP4G3.02
TU.1738	1.12008	8.40967e-27	ORF-TU	chromosome2	539337	540624	+	gene:SPBC649.04
TU.5059	1.12557	9.35048e-36	ORF-TU	chromosome1	5095026	5095870	-	gene:SPAC1250.05
TU.4601	1.12998	1.01244e-37	ORF-TU	chromosome1	3620779	3623703	-	gene:SPAC17G6.16c
TU.0344	1.13522	9.00077e-44	ORF-TU	chromosome1	1216726	1218306	+	gene:SPAC10F6.06
TU.5039	1.13664	3.8291e-23	ORF-TU	chromosome1	5022657	5023850	-	gene:SPAC22E12.03c
TU.3188	1.13816	1.19695e-09	ORF-TU	chromosome3	1165134	1165875	+	gene:SPCC4B3.06c
TU.4224	1.14011	2.84385e-34	ORF-TU	chromosome1	2275443	2276484	-	gene:SPAC4G9.11c
TU.5930	1.14277	2.48732e-47	ORF-TU	chromosome2	2723106	2725657	-	gene:SPBC4F6.17c
TU.1265	1.15225	1.65893e-35	ORF-TU	chromosome1	4415127	4417148	+	gene:SPAC29E6.08
TU.3436	1.15237	3.00602e-34	ORF-TU	chromosome3	2029474	2034006	+	gene:SPCC1739.03
TU.4973	1.15466	8.64938e-29	ORF-TU	chromosome1	4840536	4843591	-	gene:SPAC4F10.07c
TU.3999	1.1566	8.03291e-22	ORF-TU	chromosome1	1550964	1553300	-	gene:SPAC167.05
TU.4810	1.15738	4.59471e-32	ORF-TU	chromosome1	4288153	4291087	-	gene:SPAC2C4.17c
TU.2086	1.16498	1.37038e-24	ORF-TU	chromosome2	1757491	1759379	+	gene:SPBC11G11.01
TU.5698	1.16565	3.69803e-23	ORF-TU	chromosome2	1884128	1887867	-	gene:SPBC3H7.02
TU.2883	1.17164	2.17019e-08	ORF-TU	chromosome2	4466617	4467613	+	gene:SPBPB2B2.05
TU.1840	1.17355	3.62396e-31	ORF-TU	chromosome2	901665	902877	+	gene:SPBC216.03
TU.5798	1.18184	7.10288e-20	ORF-TU	chromosome2	2251540	2253576	-	gene:SPBC15C4.06c
TU.1062	1.18428	1.02132e-19	ORF-TU	chromosome1	3732353	3733284	+	gene:SPAC15E1.10
TU.3580	1.18554	1.80374e-10	ORF-TU	chromosome1	144837	146383	-	gene:SPAC11D3.18c
TU.4659	1.19158	5.05006e-10	ORF-TU	chromosome1	3830881	3832209	-	gene:SPAC4H3.04c
TU.0813	1.19449	1.99867e-39	ORF-TU	chromosome1	2877376	2880588	+	gene:SPACUNK4.16c
TU.6763	1.19572	2.93473e-14	ORF-TU	chromosome3	1408127	1409517	-	gene:SPCC622.06c
TU.4623	1.1968	1.78258e-08	ORF-TU	chromosome1	3685703	3686777	-	gene:SPAC15A10.05c
TU.1724	1.1971	1.47416e-31	ORF-TU	chromosome2	504371	508980	+	gene:SPBC1685.05
TU.2619	1.19724	3.30579e-14	ORF-TU	chromosome2	3531465	3535275	+	gene:SPBC1105.14
TU.2826	1.20259	2.42859e-29	ORF-TU	chromosome2	4252359	4255120	+	gene:SPBC1652.01
TU.4731	1.20494	1.72782e-23	ORF-TU	chromosome1	4053653	4056576	-	gene:SPAC19G12.07c
TU.0433	1.20869	2.08174e-38	ORF-TU	chromosome1	1546306	1549936	+	gene:SPAC167.07c
TU.3806	1.21342	4.75362e-16	ORF-TU	chromosome1	927803	928886	-	gene:SPAC1687.14c
TU.0624	1.215	2.00664e-30	ORF-TU	chromosome1	2253391	2254354	+	gene:SPAC13D6.05
TU.3636	1.2163	1.74436e-23	ORF-TU	chromosome1	310159	311601	-	gene:SPAC18B11.04
TU.1677	1.22018	1.16516e-30	ORF-TU	chromosome2	362865	364856	+	gene:SPBC1271.05c
TU.0988	1.22877	7.08875e-59	ORF-TU	chromosome1	3479148	3481301	+	gene:SPAC328.03
TU.2777	1.25396	2.19236e-52	ORF-TU	chromosome2	4081619	4083178	+	gene:SPBC1347.11
TU.6090	1.26225	6.22072e-25	ORF-TU	chromosome2	3309137	3310267	-	gene:SPBC17D11.03c
TU.3932	1.26408	8.93302e-21	ORF-TU	chromosome1	1313238	1314472	-	gene:SPAC6F12.03c
TU.6434	1.26562	0.00173027	ORF-TU	chromosome3	112091	113446	-	gene:SPCC330.04c
TU.3845	1.29059	5.56819e-44	ORF-TU	chromosome1	1055904	1057568	-	gene:SPAC23C4.16c
TU.5415	1.29288	7.56656e-44	ORF-TU	chromosome2	903004	903797	-	gene:SPBC216.04c
TU.7035	1.30143	7.95081e-12	ORF-TU	chromosome3	2367661	2368651	-	gene:SPCC70.08c
TU.3961	1.30701	1.46912e-18	ORF-TU	chromosome1	1419013	1420466	-	gene:SPAC20G8.10c
TU.0102	1.3071	4.89661e-43	ORF-TU	chromosome1	353792	356503	+	gene:SPAC630.05
TU.6168	1.31382	5.64635e-47	ORF-TU	chromosome2	3612268	3615260	-	gene:SPBC16D10.08c
TU.1216	1.31385	1.03108e-50	ORF-TU	chromosome1	4248830	4250192	+	gene:SPAC1F7.12
TU.3042	1.32087	1.77249e-45	ORF-TU	chromosome3	532317	537156	+	gene:SPCP31B10.06
TU.3992	1.32132	1.91945e-55	ORF-TU	chromosome1	1527624	1529769	-	gene:SPAC57A7.08
TU.6639	1.32723	3.36608e-31	ORF-TU	chromosome3	903405	905071	-	gene:SPCC24B10.02c
TU.6592	1.32803	1.16757e-25	ORF-TU	chromosome3	709108	715668	-	gene:SPCC18B5.01c
TU.3762	1.33094	1.22997e-12	ORF-TU	chromosome1	754959	756005	-	gene:SPAC22G7.11c
TU.2875	1.35052	2.60604e-33	ORF-TU	chromosome2	4442571	4443785	+	gene:SPBC8E4.02c
TU.5273	1.35566	6.43198e-36	ORF-TU	chromosome2	350404	354212	-	gene:SPBC1271.09
TU.4058	1.36042	2.06628e-28	ORF-TU	chromosome1	1737471	1739777	-	gene:SPACUNK12.02c
TU.4746	1.36052	2.36529e-32	ORF-TU	chromosome1	4101679	4103192	-	gene:SPAC23A1.14c
TU.1129	1.36259	2.50376e-26	ORF-TU	chromosome1	3935444	3938091	+	gene:SPAC2F3.08
TU.1052	1.36746	3.41152e-30	ORF-TU	chromosome1	3696927	3699976	+	gene:SPAC15A10.10
TU.5252	1.38869	3.84353e-49	ORF-TU	chromosome2	283682	284813	-	gene:SPBC1773.02c
TU.4993	1.39362	7.23437e-68	ORF-TU	chromosome1	4914002	4915412	-	gene:SPAPB8E5.04c
TU.1004	1.39657	3.32477e-54	ORF-TU	chromosome1	3530281	3532078	+	gene:SPAC16E8.16
TU.0252	1.40046	5.9369e-43	ORF-TU	chromosome1	870231	872751	+	gene:SPAC23G3.03
TU.1675	1.42525	1.75108e-18	ORF-TU	chromosome2	356590	357996	+	gene:SPBC1271.08c
TU.4755	1.44022	1.3756e-56	ORF-TU	chromosome1	4134363	4135915	-	gene:SPAC26H5.08c
TU.6257	1.44142	1.8575e-45	ORF-TU	chromosome2	3930739	3933735	-	gene:SPBC1604.01
TU.3778	1.45493	1.03332e-31	ORF-TU	chromosome1	815523	817911	-	gene:SPAC2G11.05c
TU.4467	1.46395	9.40029e-49	ORF-TU	chromosome1	3115687	3116887	-	gene:SPAC688.04c
TU.4732	1.4703	7.13282e-88	ORF-TU	chromosome1	4061371	4064977	-	gene:SPAC19G12.10c
TU.0037	1.49083	5.16221e-09	ORF-TU	chromosome1	122154	124100	+	gene:SPAC11D3.09
TU.1676	1.4943	1.77607e-28	ORF-TU	chromosome2	358586	359791	+	gene:SPBC1271.07c
TU.5227	1.5004	1.29064e-18	ORF-TU	chromosome2	198122	200118	-	gene:SPBC1198.14c
TU.3582	1.50197	5.07434e-07	ORF-TU	chromosome1	148165	148945	-	gene:SPAC5H10.02c
TU.6568	1.51114	6.35622e-48	ORF-TU	chromosome3	612890	613959	-	gene:SPCC1183.09c
TU.1648	1.5165	3.71601e-53	ORF-TU	chromosome2	245489	247053	+	gene:SPBC31E1.04
TU.5431	1.52313	1.24227e-44	ORF-TU	chromosome2	961028	963606	-	gene:SPBP35G2.16c
TU.0434	1.524	8.4314e-20	ORF-TU	chromosome1	1550080	1550747	+	gene:SPAC167.06c
TU.6530	1.52894	2.00666e-18	ORF-TU	chromosome3	466359	467873	-	gene:SPCC4G3.03
TU.0825	1.53355	2.02717e-50	ORF-TU	chromosome1	2923191	2924643	+	gene:SPAC2E1P3.01
TU.5948	1.5377	1.03521e-75	ORF-TU	chromosome2	2788555	2789582	-	gene:SPBC32F12.03c
TU.3113	1.53929	5.49092e-74	ORF-TU	chromosome3	817960	819733	+	gene:SPCC1393.10
TU.2939	1.54123	4.10708e-11	ORF-TU	chromosome3	171995	176417	+	gene:SPCC1235.01
TU.6190	1.54124	2.44658e-40	ORF-TU	chromosome2	3684316	3685364	-	gene:SPBP8B7.24c
TU.6839	1.56266	1.69014e-38	ORF-TU	chromosome3	1698218	1701764	-	gene:SPCC417.11c
TU.6935	1.60426	1.86826e-11	ORF-TU	chromosome3	2042196	2044080	-	gene:SPCC1739.08c
TU.3518	1.60515	5.50725e-35	ORF-TU	chromosome3	2306254	2307614	+	gene:SPCC965.12
TU.5459	1.61173	1.16678e-53	ORF-TU	chromosome2	1044234	1046538	-	gene:SPBC337.08c
TU.4277	1.61351	3.69012e-51	ORF-TU	chromosome1	2447883	2451089	-	gene:SPAC32A11.02c
TU.4503	1.71912	2.71745e-11	ORF-TU	chromosome1	3271972	3272652	-	gene:SPAC6G9.13c
TU.3514	1.72	1.52502e-72	ORF-TU	chromosome3	2292935	2294450	+	gene:SPCC965.06
TU.7017	1.72036	1.76969e-22	ORF-TU	chromosome3	2304254	2305694	-	gene:SPCC965.11c
TU.0639	1.76935	6.19065e-66	ORF-TU	chromosome1	2291681	2292680	+	gene:SPAC4G9.22
TU.5856	1.77403	2.80778e-118	ORF-TU	chromosome2	2468816	2470877	-	gene:SPBC12C2.04
TU.5369	1.77934	4.46221e-75	ORF-TU	chromosome2	721032	722443	-	gene:SPBC119.05c
TU.0822	1.78509	3.73778e-13	ORF-TU	chromosome1	2911512	2912477	+	gene:SPAC513.02
TU.1638	1.7937	4.04503e-08	ORF-TU	chromosome2	202398	203551	+	gene:SPBC660.05
TU.1460	1.80839	1.32221e-92	ORF-TU	chromosome1	5067520	5069380	+	gene:SPAC1006.01
TU.1640	1.83155	4.47924e-111	ORF-TU	chromosome2	206582	209580	+	gene:SPBC660.07
TU.2416	1.85923	1.68595e-23	ORF-TU	chromosome2	2890759	2891877	+	gene:SPBP4H10.10
TU.4489	1.86698	3.94832e-92	ORF-TU	chromosome1	3218661	3220411	-	gene:SPAC6G10.03c
TU.1371	1.8856	7.79502e-103	ORF-TU	chromosome1	4791799	4795154	+	gene:SPAC22F8.05
TU.2199	1.88863	1.33173e-30	ORF-TU	chromosome2	2155110	2156819	+	gene:SPBC1711.11
TU.3449	1.88979	1.60298e-39	ORF-TU	chromosome3	2072688	2074805	+	gene:SPCPB1C11.02
TU.2951	1.91199	2.06368e-61	ORF-TU	chromosome3	211644	214381	+	gene:SPCC1235.14
TU.4234	1.92658	2.90469e-69	ORF-TU	chromosome1	2295567	2297953	-	gene:SPAC13G7.02c
TU.0622	1.95639	1.74953e-43	ORF-TU	chromosome1	2245738	2247077	+	gene:SPAC13D6.01
TU.2436	1.97692	2.05922e-134	ORF-TU	chromosome2	2948280	2950199	+	gene:SPBC2A9.02
TU.1587	1.98812	2.61786e-100	ORF-TU	chromosome1	5505621	5508398	+	gene:SPAC869.05c
TU.1302	1.99663	2.42844e-109	ORF-TU	chromosome1	4549797	4551465	+	gene:SPAC637.06
TU.3151	2.00713	1.84661e-34	ORF-TU	chromosome3	955235	955780	+	gene:SPCPB16A4.07
TU.1557	2.03834	0.000141706	ORF-TU	chromosome1	5392244	5392716	+	gene:SPAC3G6.07
TU.1212	2.06525	1.06567e-115	ORF-TU	chromosome1	4235089	4237805	+	gene:SPAC1F7.08
TU.2838	2.10707	5.82427e-106	ORF-TU	chromosome2	4297261	4299553	+	gene:SPBC16A3.02c
TU.4832	2.1086	2.65609e-107	ORF-TU	chromosome1	4355539	4358182	-	gene:SPAC23D3.10c
TU.5003	2.12285	1.46494e-113	ORF-TU	chromosome1	4937760	4938976	-	gene:SPAC1B3.06c
TU.1748	2.12405	5.00147e-89	ORF-TU	chromosome2	577347	580058	+	gene:SPBC354.12
TU.1789	2.13273	1.18795e-103	ORF-TU	chromosome2	717746	718982	+	gene:SPBC119.03
TU.5107	2.20773	7.45623e-77	ORF-TU	chromosome1	5225157	5226011	-	gene:SPAC14C4.01c
TU.2361	2.21457	6.05853e-166	ORF-TU	chromosome2	2704676	2707644	+	gene:SPBC4F6.09
TU.4855	2.23956	1.92437e-183	ORF-TU	chromosome1	4453283	4457207	-	gene:SPAC9E9.09c
TU.6606	2.28778	3.40787e-21	ORF-TU	chromosome3	766008	767445	-	gene:SPCC1020.09
TU.0289	2.30708	5.38338e-31	ORF-TU	chromosome1	1028234	1029950	+	gene:SPAC139.05
TU.5909	2.31302	2.43002e-154	ORF-TU	chromosome2	2660126	2661118	-	gene:SPBC3E7.02c
TU.2002	2.32916	3.31537e-76	ORF-TU	chromosome2	1473089	1474700	+	gene:SPBC32H8.11
TU.1923	2.37289	5.38037e-86	ORF-TU	chromosome2	1207034	1208176	+	gene:SPBC725.03
TU.0717	2.3831	5.34731e-173	ORF-TU	chromosome1	2544860	2546946	+	gene:SPAC4A8.04
TU.6658	2.39801	1.10659e-47	ORF-TU	chromosome3	956100	957276	-	gene:SPCPB16A4.06c
TU.4963	2.39806	3.92315e-133	ORF-TU	chromosome1	4818061	4820503	-	gene:SPAC20G4.03c
TU.5255	2.41716	9.22312e-107	ORF-TU	chromosome2	293181	295114	-	gene:SPBC1773.06c
TU.4631	2.42636	1.88427e-59	ORF-TU	chromosome1	3721280	3721786	-	gene:SPAC15E1.02c
TU.6743	2.43154	7.63565e-31	ORF-TU	chromosome3	1340663	1341930	-	gene:SPCC338.18
TU.4786	2.45615	1.02795e-124	ORF-TU	chromosome1	4233042	4235528	-	gene:SPAC1F7.07c
TU.3750	2.47188	2.86952e-33	ORF-TU	chromosome1	706670	707402	-	gene:SPAC22F3.02
TU.3342	2.48994	2.06674e-118	ORF-TU	chromosome3	1705715	1707682	+	gene:SPCC191.01
TU.5820	2.54824	6.75078e-46	ORF-TU	chromosome2	2335270	2337932	-	gene:SPBC24C6.09c
TU.0293	2.58123	2.52357e-48	ORF-TU	chromosome1	1039903	1040905	+	gene:SPAC23C4.07
TU.4398	2.59124	7.13492e-83	ORF-TU	chromosome1	2872782	2874336	-	gene:SPACUNK4.17
TU.1277	2.63388	1.23477e-250	ORF-TU	chromosome1	4461644	4464525	+	gene:SPAC9E9.11
TU.7031	2.65742	6.06931e-96	ORF-TU	chromosome3	2354843	2356725	-	gene:SPCC70.12c
TU.0980	2.6582	1.37318e-223	ORF-TU	chromosome1	3448319	3449810	+	gene:SPAC3A11.10c
TU.1080	2.73896	2.63923e-138	ORF-TU	chromosome1	3802700	3805131	+	gene:SPAC1556.06
TU.1639	2.74899	4.39005e-15	ORF-TU	chromosome2	204469	205615	+	gene:SPBC660.06
TU.4424	2.76284	4.3431e-263	ORF-TU	chromosome1	2961045	2962496	-	gene:SPAPB24D3.08c
TU.5133	2.77427	0	ORF-TU	chromosome1	5319799	5320650	-	gene:SPAP8A3.04c
TU.1777	2.84171	8.72056e-85	ORF-TU	chromosome2	667056	668872	+	gene:SPBC947.05c
TU.1505	2.86981	1.8272e-85	ORF-TU	chromosome1	5187512	5189138	+	gene:SPAPJ691.02
TU.1095	2.9075	6.71766e-40	ORF-TU	chromosome1	3841582	3842664	+	gene:SPAC4H3.08
TU.7036	3.01757	6.89523e-67	ORF-TU	chromosome3	2369065	2370267	-	gene:SPCC70.09c
TU.2708	3.03683	8.34292e-192	ORF-TU	chromosome2	3830036	3830999	+	gene:SPBC21C3.19
TU.5215	3.03895	9.37411e-47	ORF-TU	chromosome2	160381	162377	-	gene:SPBC1683.09c
TU.6293	3.03897	3.56715e-267	ORF-TU	chromosome2	4050346	4051470	-	gene:SPBC215.11c
TU.4187	3.0484	9.45459e-174	ORF-TU	chromosome1	2141582	2144137	-	gene:SPAC23C11.06c
TU.0671	3.26682	1.47095e-178	ORF-TU	chromosome1	2381192	2382138	+	gene:SPAC22H10.13
TU.6748	3.28725	7.74923e-268	ORF-TU	chromosome3	1355107	1355617	-	gene:SPCC338.12
TU.4172	3.34067	0	ORF-TU	chromosome1	2094069	2095421	-	gene:SPAC3C7.14c
TU.1164	3.37566	0	ORF-TU	chromosome1	4060049	4061343	+	gene:SPAC19G12.09
TU.5279	3.51448	2.8895e-138	ORF-TU	chromosome2	376215	377002	-	gene:SPBC106.02c
TU.4658	3.60224	2.4334e-132	ORF-TU	chromosome1	3826662	3829248	-	gene:SPAC4H3.03c
TU.0688	3.71867	0	ORF-TU	chromosome1	2445258	2447481	+	gene:SPAC32A11.01
TU.2515	3.92237	0	ORF-TU	chromosome2	3166337	3168539	+	gene:SPBC609.04
TU.4874	3.92499	3.87895e-229	ORF-TU	chromosome1	4523281	4524733	-	gene:SPAC27D7.09c
TU.1300	4.21337	1.28642e-249	ORF-TU	chromosome1	4542107	4543483	+	gene:SPAC637.03
TU.5716	4.24424	6.23505e-281	ORF-TU	chromosome2	1947774	1950310	-	gene:SPBC16E9.16c
TU.3403	4.33441	6.9352e-226	ORF-TU	chromosome3	1891993	1893456	+	gene:SPCC737.04
TU.7012	4.49697	0	ORF-TU	chromosome3	2294655	2296147	-	gene:SPCC965.07c
TU.5195	4.65988	1.82305e-299	ORF-TU	chromosome2	64597	65534	-	gene:SPBPB21E7.04c
TU.4300	4.67728	1.95765e-283	ORF-TU	chromosome1	2523430	2524843	-	gene:SPAC23H3.15c
TU.5957	5.04694	0	ORF-TU	chromosome2	2825397	2826655	-	gene:SPBC19C7.04c
