# Supplementary material for: RNA-binding protein Mub1 and the nuclear RNA exosome act to fine-tune environmental stress response
Source: Life Sci Alliance. 2021 Nov 30;5(2):e202101111. doi: 10.26508/lsa.202101111 (PMC8645331; doi:10.26508/lsa.202101111)
Supplement: Supplementary file 10 [file LSA-2021-01111_TableS10.xlsx]

## Sheet: Description
Supplementary Tables
	Table S10 : List of strains

## Sheet: Table 10
Table S7. Yeast strains used in this study.
Strain	Genotype	Reference
5	h+ ura4-D18	this study
67	h- leu1 ura4 dis3-54	Ohkura et al., 1988
71	h-	Bühler et al., 2008
144	h+ ura4Δ18 leu1-32 ade6-M216 his3∆::1	Lemieux et al., 2011
361	h+ mmi1::NatMX6	this study
411A	h+ ura4Δ18 leu1-32 ade6-M216? his3∆::1? rrp6∆::natMX	Kilchert et al., 2015
729	mat1Msmt0 leu1-32 ade6-216 his2 ura4DS/E otr1R(Sph1)::ura4+ mtl1-1-FLAG::KanMX	Lee et al., 2013
924	h- SPBC18H10.09::NAT-MX6	this study
954	h+ leu1-32 SPCC126.11c::Kan-MX6	this study
992	h- ade6-M216 ura4D-18? otrT(SphI)::ura4+? mtl1-1-Flag::Kan-MX6 SPBC31F10.10c::Nat-MX6	this study
998	h- leu1-32 ura4D-18 SPAC222.18::KanMX6	this study
1004	h- leu1-32 rrp6::NatMX6	this study
1063	h- SPBC530.08::NatMX6	this study
1067	h- srp40::NatMX6	this study
1072	h- swt1::KanMX6	this study
1075	h- pof8::Kan-MX6	this study
1077	h- SPCC31H12.03c::Kan-MX6	this study
1079	h- SPBC16G5.16::Nat-MX6	this study
1081	h- SPBC31F10-10c::Nat-MX6	this study
1144	h- SPBC31F10.10c-6gly-3FLAG-NAT-MX6	this study
1188	h+ leu1 ura4-DS/E ade6-210 his1-102; tel1L::ura4+	Jean-paul Javerzat lab
1323	h- mtl1-1FLAG::Kan-MX6 SPBC31F10.10c-6gly-3FLAG-NAT-MX6 ura4-D18? otrT(SphI)::ura4+	this study
1326	h- dis3-54 SPBC31F10.10c-6gly-3FLAG-NAT-MX6	this study
1334	h? rrp6::NatMX6 SPBC31F10.10c-6gly-3FLAG-NAT-MX6	this study
1340	h- rrp6-myc13::HygroR SPBC31F10.10c-6gly-3FLAG-NAT-MX6	this study
1342	h- rrp6-myc13::HygroR	this study
1711	h- ura4-DS/E SPBC18H10.09::NAT-MX6 tel1L::ura4+	this study
1713	h+ leu1? ura4-DS/E SPCC126.11c::KAN-MX6 tel1L::ura4+	this study
1717	h+ ura4-DS/E srp40::KAN-MX6 tel1L::ura4+	this study
1729	h- SPBC31F10.10c-D471-528-6gly-3FLAG-NAT-MX6	this study
1825	h? leu1 ura4-DS/E ade6-210 his1-102; tel1L::ura4+ SPAC222.18::KanMX6	this study
YF336	MATa ura3∆0 leu2∆0 his3∆1 met15∆	Kim Nasmyth lab
